# Supplementary material for: Evaluating turnaround time to improve clients’ satisfaction in the tuberculosis reference laboratory in Douala
Source: PLoS One. 2025 Jun 13;20(6):e0323917. doi: 10.1371/journal.pone.0323917 (PMC12165355; doi:10.1371/journal.pone.0323917)
Supplement: S1 File — (XLSX) [file pone.0323917.s001.xlsx]

## Sheet: Sample TAT
Date de réception	Date de collecte	NO du Labo	CDT	Diag/ Suivi	Status	Type de TB	Type d'échatillon	Asp	Examen Demande	pre-analytic phase complété dans 3 hrs	Analytic, complété dans 11 hrs	Post-analytic phase complété dans 10 hrs	MTB	Quantification	RIF	TAT validé	la cause de non validation du TAT	date resultat disponible	date that resultat collecté
2022-03-02	2022-02-25	2022/1500	GTR/TB	CONTACT TB MDR	EXT	TP	CRACHATS	MUQ	GENE-XPERT(Test moleculaire)	No	Yes	Yes	NOT DETECTED	NA	NA	No	Absence of face mask	MATER-PRI	2022-03-05
2022-03-02	2022-02-25	2022/1501	GTR/TB	CONTACT TB MDR	CHI	TP	CRACHATS	MPU	GENE-XPERT(Test moleculaire)	No	Yes	Yes	NOT DETECTED	NA	NA	No	Absence of face mask	MATER-PRI	2022-03-05
2022-03-02	2022-02-25	2022/1502	GTR/TB	CONTACT TB MDR	EXT	TP	CRACHATS	SAL	GENE-XPERT(Test moleculaire)	No	Yes	Yes	NOT DETECTED	NA	NA	No	Absence of request form	MATER-PRI	2022-03-05
2022-03-02	2022-03-02	2022/1503	CP EMILIE SAKER	NOUVEAU CAS	HOS	TP	LAVAGE GADTRIQUE	SANGUINOLENTE	GENE-XPERT(Test moleculaire)	No	Yes	Yes	NOT DETECTED	NA	NA	No	Absence of request form	MATER-PRI	2022-03-05
2022-03-02	UNKNOWN	2022/1531	BARCELONE	NOUVEAU CAS	PLH	TP	CRACHATS	PUR	GENE-XPERT(Test moleculaire)	No	Yes	Yes	NOT DETECTED	NA	NA	No	Absence of request form	MATER-PRI	2022-03-05
2022-03-04	UNKNOWN	2022/1634	HG DOUALA	NOUVEAU CAS	EXT	TEP	LIQUIDE D ASCITE	JAUNATRE	GENE-XPERT(Test moleculaire)	No	Yes	Yes	NOT DETECTED	NA	NA	No	Absence of request form	MATER-PRI	2022-03-07
2022-03-04	UNKNOWN	2022/1661	CMA CONGO II	NOUVEAU CAS	PLH	TP	CRACHATS	SAL	GENE-XPERT(Test moleculaire)	No	Yes	Yes	NOT DETECTED	NA	NA	No	Absence of request form	MATER-PRI	2022-03-07
2022-03-04	UNKNOWN	2022/1664	CMA CONGO II	NOUVEAU CAS	PLH	TP	CRACHATS	SAL	GENE-XPERT(Test moleculaire)	No	Yes	Yes	NOT DETECTED	NA	NA	No	Absence of request form	MATER-PRI	2022-03-07
2022-03-10	2022-03-10	2022/1704	HM DOUALA	NOUVEAU CAS	EXT	TP	LAVAGE BRONCHO ALVEOLAIRE	SAL	GENE-XPERT(Test moleculaire)	No	Yes	Yes	NOT DETECTED	NA	NA	No	Absence of request form	MATER-PRI	2022-03-13
2022-03-14	UNKNOWN	2022/1862	CMA CONGO II	NOUVEAU CAS	PLH	TP	CRACHATS	SAL	GENE-XPERT(Test moleculaire)	No	Yes	Yes	NOT DETECTED	NA	NA	No	Absence of request form	MATER-PRI	2022-03-17
2022-04-17	UNKNOWN	2022/1986	HD NYLON	RECHUTE	PLH	TP	CRACHATS	MPU	GENE-XPERT(Test moleculaire)	No	Yes	Yes	NOT DETECTED	NA	NA	No	Absence of request form	MATER-PRI	2022-04-20
2022-04-17	UNKNOWN	2022/1987	HD NYLON	NOUVEAU CAS	EXT	TP	CRACHATS	MUQ	GENE-XPERT(Test moleculaire)	No	Yes	Yes	NOT DETECTED	NA	NA	No	Absence of request form	MATER-PRI	2022-04-20
2022-04-17	UNKNOWN	2022/1988	HC NOTRE DAME DE LOGPOM	REPRISE	HOS	TP	CRACHATS	SAL	GENE-XPERT(Test moleculaire)	No	Yes	Yes	NOT DETECTED	NA	NA	No	Absence of request form	MATER-PRI	2022-04-20
2022-04-17	UNKNOWN	2022/1989	HC NOTRE DAME DE LOGPOM	NOUVEAU CAS	PLH	TP	CRACHATS	MUQ	GENE-XPERT(Test moleculaire)	No	Yes	Yes	NOT DETECTED	NA	NA	No	Absence of request form	MATER-PRI	2022-04-20
2022-04-17	UNKNOWN	2022/1990	HC NOTRE DAME DE LOGPOM	NOUVEAU CAS	HOS	TP	CRACHATS	SAL	GENE-XPERT(Test moleculaire)	No	Yes	Yes	NOT DETECTED	NA	NA	No	Absence of request form	MATER-PRI	2022-04-20
2022-03-04	UNKNOWN	2022/1623	HM DOUALA	NOUVEAU CAS	ART	TP	TUBAGE GASTRIQUE	SAL	GENE-XPERT(Test moleculaire)	No	Yes	Yes	NOT DETECTED	NA	NA	No	Delay in sample processing due to staff meeting	Method- Pri	2022-03-07
2022-03-04	UNKNOWN	2022/1624	HD MBANGA	NOUVEAU CAS	ART	TP	CRACHATS	PUR	GENE-XPERT(Test moleculaire)	No	Yes	Yes	NOT DETECTED	NA	NA	No	Delay in sample processing due to staff meeting	Method- Pri	2022-03-07
2022-03-04	UNKNOWN	2022/1648	CMA CONGO II	NOUVEAU CAS	PLH	TP	CRACHATS	SAL	GENE-XPERT(Test moleculaire)	No	Yes	Yes	NOT DETECTED	NA	NA	No	Delay in sample processing due to staff meeting	Method- Pri	2022-03-07
2022-03-04	UNKNOWN	2022/1649	CMA CONGO II	NOUVEAU CAS	PLH	TP	CRACHATS	SAL	GENE-XPERT(Test moleculaire)	No	Yes	Yes	NOT DETECTED	NA	NA	No	Delay in sample processing due to staff meeting	Method- Pri	2022-03-07
2022-03-04	UNKNOWN	2022/1659	CMA CONGO II	NOUVEAU CAS	PLH	TP	CRACHATS	SAL	GENE-XPERT(Test moleculaire)	No	Yes	Yes	NOT DETECTED	NA	NA	No	Delay in sample processing due to staff meeting	Method- Pri	2022-03-07
2022-03-04	UNKNOWN	2022/1660	CMA CONGO II	NOUVEAU CAS	PLH	TP	CRACHATS	SAL	GENE-XPERT(Test moleculaire)	No	Yes	Yes	NOT DETECTED	NA	NA	No	Delay in sample processing due to staff meeting	Method- Pri	2022-03-07
2022-03-04	UNKNOWN	2022/1663	CMA CONGO II	NOUVEAU CAS	PLH	TP	CRACHATS	SAL	GENE-XPERT(Test moleculaire)	No	Yes	Yes	NOT DETECTED	NA	NA	No	Delay in sample processing due to staff meeting	Method- Pri	2022-03-07
2022-03-04	UNKNOWN	2022/1665	CMA CONGO II	NOUVEAU CAS	PLH	TP	CRACHATS	SAL	GENE-XPERT(Test moleculaire)	No	Yes	Yes	NOT DETECTED	NA	NA	No	Delay in sample processing due to staff meeting	Method- Pri	2022-03-07
2022-03-02	2022-03-01	2022/1505	HG DOUALA	NOUVEAU CAS	PLH	TP	LAVAGE BRONCHO ALVEOLAIRE	SAL	GENE-XPERT(Test moleculaire)	No	Yes	Yes	NOT DETECTED	NA	NA	No	Insufficient personnel	STAFF-PRI	2022-03-05
2022-03-02	UNKNOWN	2022/1506	HD DEIDO	REPRISE	UNK	TP	CRACHATS	SAL	GENE-XPERT(Test moleculaire)	No	Yes	Yes	NOT DETECTED	NA	NA	No	Insufficient personnel	STAFF-PRI	2022-03-05
2022-03-02	UNKNOWN	2022/1507	HD BONASSAMA	NOUVEAU CAS	CHI	TP	ASPIRATION GASTRIQUE	SAL	GENE-XPERT(Test moleculaire)	No	Yes	Yes	NOT DETECTED	NA	NA	No	Insufficient personnel	STAFF-PRI	2022-03-05
2022-03-02	2022-03-01	2022/1508	CMA CONGO II	NOUVEAU CAS	PLH	TP	CRACHATS	SAL	GENE-XPERT(Test moleculaire)	No	Yes	Yes	NOT DETECTED	NA	NA	No	Insufficient personnel	STAFF-PRI	2022-03-05
2022-03-02	2022-03-01	2022/1509	CMA CONGO II	NOUVEAU CAS	PLH	TP	CRACHATS	SAL	GENE-XPERT(Test moleculaire)	No	Yes	Yes	NOT DETECTED	NA	NA	No	Insufficient personnel	STAFF-PRI	2022-03-05
2022-03-02	2022-03-02	2022/1510	CMA CONGO II	NOUVEAU CAS	PLH	TP	CRACHATS	SAL	GENE-XPERT(Test moleculaire)	No	Yes	Yes	NOT DETECTED	NA	NA	No	Insufficient personnel	STAFF-PRI	2022-03-05
2022-03-02	2022-03-02	2022/1511	CMA CONGO II	NOUVEAU CAS	PLH	TP	CRACHATS	SAL	GENE-XPERT(Test moleculaire)	No	Yes	Yes	NOT DETECTED	NA	NA	No	Insufficient personnel	STAFF-PRI	2022-03-05
2022-03-02	2022-03-02	2022/1512	CMA CONGO II	NOUVEAU CAS	PLH	TP	CRACHATS	SAL	GENE-XPERT(Test moleculaire)	No	Yes	Yes	NOT DETECTED	NA	NA	No	Insufficient personnel	STAFF-PRI	2022-03-05
2022-03-02	2022-02-28	2022/1517	HG DOUALA	NOUVEAU CAS	UNK	TP	LAVAGE BRONCHO ALVEOLAIRE	SANGUINOLENTE	GENE-XPERT(Test moleculaire)	No	Yes	Yes	NOT DETECTED	NA	NA	No	Insufficient personnel	STAFF-PRI	2022-03-05
2022-03-02	2022-03-02	2022/1521	CMA NKOLOLOLOUN	NOUVEAU CAS	PLH	TP	CRACHATS	PUR	GENE-XPERT(Test moleculaire)	No	Yes	Yes	NOT DETECTED	NA	NA	No	Insufficient personnel	STAFF-PRI	2022-03-05
2022-03-02	2022-02-24	2022/1522	HD NEW BELL	RECHUTE	EXT	TP	CRACHATS	SAL	GENE-XPERT(Test moleculaire)	No	Yes	Yes	NOT DETECTED	NA	NA	No	Insufficient personnel	STAFF-PRI	2022-03-05
2022-03-02	2022-02-25	2022/1523	HD NEW BELL	RECHUTE	HOS	TP	CRACHATS	SAL	GENE-XPERT(Test moleculaire)	No	Yes	Yes	NOT DETECTED	NA	NA	No	Insufficient personnel	STAFF-PRI	2022-03-05
2022-03-02	2022-02-25	2022/1524	HD NEW BELL	RECHUTE	HOS	TP	CRACHATS	SAL	GENE-XPERT(Test moleculaire)	No	Yes	Yes	NOT DETECTED	NA	NA	No	Insufficient personnel	STAFF-PRI	2022-03-05
2022-03-02	2022-03-01	2022/1525	HD NEW BELL	RECHUTE	EXT	TP	CRACHATS	PUR	GENE-XPERT(Test moleculaire)	No	Yes	Yes	NOT DETECTED	NA	NA	No	Insufficient personnel	STAFF-PRI	2022-03-05
2022-03-02	2022-03-01	2022/1526	HD NEW BELL	RECHUTE	EXT	TP	CRACHATS	SAL	GENE-XPERT(Test moleculaire)	No	Yes	Yes	NOT DETECTED	NA	NA	No	Insufficient personnel	STAFF-PRI	2022-03-05
2022-03-02	UNKNOWN	2022/1528	HG DOUALA	NOUVEAU CAS	HOS	TP	CRACHATS	SANG	GENE-XPERT(Test moleculaire)	No	Yes	Yes	NOT DETECTED	NA	NA	No	Insufficient personnel	STAFF-PRI	2022-03-05
2022-03-02	UNKNOWN	2022/1529	HD CITE DES PALMIERS	RECHUTE		TP	CRACHATS	MUQ	GENE-XPERT(Test moleculaire)	No	Yes	Yes	NOT DETECTED	NA	NA	No	Insufficient personnel	STAFF-PRI	2022-03-05
2022-03-02	UNKNOWN	2022/1530	CS LA FOI	NOUVEAU CAS	EXT	TP	CRACHATS	MUQ/PU	GENE-XPERT(Test moleculaire)	No	Yes	Yes	NOT DETECTED	NA	NA	No	Insufficient personnel	STAFF-PRI	2022-03-05
2022-03-02	UNKNOWN	2022/1532	BARCELONE	RECHUTE	UNK	TP	CRACHATS	PUR	GENE-XPERT(Test moleculaire)	No	Yes	Yes	NOT DETECTED	NA	NA	No	Insufficient personnel	STAFF-PRI	2022-03-05
2022-03-02	UNKNOWN	2022/1533	BARCELONE	NOUVEAU CAS	UNK	TP	CRACHATS	MUQ	GENE-XPERT(Test moleculaire)	No	Yes	Yes	NOT DETECTED	NA	NA	No	Insufficient personnel	STAFF-PRI	2022-03-05
2022-03-04	UNKNOWN	2022/1620	CS CHARITE	NOUVEAU CAS	HOS	TP	CRACHATS	SAL	GENE-XPERT(Test moleculaire)	No	Yes	Yes	NOT DETECTED	NA	NA	No	Insufficient personnel	STAFF-PRI	2022-03-07
2022-03-04	UNKNOWN	2022/1621	CS CHARITE	NOUVEAU CAS	HOS	TP	CRACHATS	SAL	GENE-XPERT(Test moleculaire)	No	Yes	Yes	NOT DETECTED	NA	NA	No	Insufficient personnel	STAFF-PRI	2022-03-07
2022-03-04	UNKNOWN	2022/1622	CS CHARITE	NOUVEAU CAS	HOS	TP	CRACHATS	SAL	GENE-XPERT(Test moleculaire)	No	Yes	Yes	NOT DETECTED	NA	NA	No	Insufficient personnel	STAFF-PRI	2022-03-07
2022-03-04	UNKNOWN	2022/1625	HD MBANGA	NOUVEAU CAS	PLH	TP	CRACHATS	SAL	GENE-XPERT(Test moleculaire)	No	Yes	Yes	NOT DETECTED	NA	NA	No	Insufficient personnel	STAFF-PRI	2022-03-07
2022-03-14	UNKNOWN	2022/1865	CMA CONGO II	NOUVEAU CAS	PLH	TP	CRACHATS	SAL	GENE-XPERT(Test moleculaire)	No	Yes	Yes	NOT DETECTED	NA	NA	No	Insufficient personnel	STAFF-PRI	2022-03-17
2022-03-14	UNKNOWN	2022/1867	CMA CONGO II	NOUVEAU CAS	PLH	TP	CRACHATS	SAL	GENE-XPERT(Test moleculaire)	No	Yes	Yes	NOT DETECTED	NA	NA	No	Insufficient personnel	STAFF-PRI	2022-03-17
2022-04-14	UNKNOWN	2022/1868	CMA CONGO II	NOUVEAU CAS	PLH	TP	CRACHATS	SAL	GENE-XPERT(Test moleculaire)	No	Yes	Yes	NOT DETECTED	NA	NA	No	Insufficient personnel	STAFF-PRI	2022-04-17
2022-04-14	UNKNOWN	2022/1869	CMA CONGO II	NOUVEAU CAS	PLH	TP	CRACHATS	SAL	GENE-XPERT(Test moleculaire)	No	Yes	Yes	NOT DETECTED	NA	NA	No	Insufficient personnel	STAFF-PRI	2022-04-17
2022-03-10	2022-03-04	2022/1760	CMA BONAMOUSSADI	NOUVEAU CAS	PLH	TP	VIDE	VIDE	GENE-XPERT(Test moleculaire)	Yes	No	Yes	NOT DETECTED	NA	NA	No	invilide results requiring repeating test	Method-ANA	2022-03-13
2022-04-14	UNKNOWN	2022/1881	CMA CONGO II	NOUVEAU CAS	PLH	TP	CRACHATS	SAL	GENE-XPERT(Test moleculaire)	Yes	No	Yes	DETECTED	LOW	NOT DETECTED	No	invilide results requiring repeating test	Method-ANA	2022-04-17
2022-04-16	UNKNOWN	2022/1921	CSI NJOMBE	NOUVEAU CAS	ART	TP	CRACHATS	PUR	GENE-XPERT(Test moleculaire)	Yes	No	Yes	NOT DETECTED	NA	NA	No	invilide results requiring repeating test	Method-ANA	2022-04-19
2022-04-17	UNKNOWN	2022/1983	HD NYLON	NOUVEAU CAS	HOS	TP	CRACHATS	SAL	GENE-XPERT(Test moleculaire)	Yes	No	Yes	NOT DETECTED	NA	NA	No	invilide results requiring repeating test	Method-ANA	2022-04-20
2022-04-18	UNKNOWN	2022/2020	HD NEW BELL	NOUVEAU CAS	PLH	TP	CRACHATS	SAL	GENE-XPERT(Test moleculaire)	Yes	No	Yes	NOT DETECTED	NA	NA	No	invilide results requiring repeating test	Method-ANA	2022-04-21
2022-04-21	UNKNOWN	2022/2039	CMA CONGO II	NOUVEAU CAS	PLH	TP	CRACHATS	SAL	GENE-XPERT(Test moleculaire)	Yes	No	Yes	NOT DETECTED	NA	NA	No	invilide results requiring repeating test	Method-ANA	2022-04-24
2022-04-21	UNKNOWN	2022/2060	CMA DELANGUE	NOUVEAU CAS	ART	TP	CRACHATS	SAL	GENE-XPERT(Test moleculaire)	Yes	No	Yes	NOT DETECTED	NA	NA	No	invilide results requiring repeating test	Method-ANA	2022-04-24
2022-04-28	UNKNOWN	2022/2903	CSST PK 10	NOUVEAU CAS	XXX	TP	CRACHATS	MUQ	GENE-XPERT(Test moleculaire)	Yes	Yes	No	DETECTED	LOW	SENSITIVE	No	invilide results requiring repeating test	Method-post	2022-05-01
2022-03-01	2022-03-01	2022/1464	DIBAMBA	UNKNOWN	EXT	TP	PONCTION GANGLIONAIRE	MUQ	GENE-XPERT(Test moleculaire)	Yes	Yes	Yes	NOT DETECTED	NA	NA	Yes	Lateness	2022-03-03	2022-03-04
2022-03-03	UNKNOWN	2022/1567	MISERICORDE	RECHUTE	PLH	TP	CRACHATS	SAL	GENE-XPERT(Test moleculaire)	yes	Yes	Yes	NOT DETECTED	NA	NA	Yes	Lateness	2022-03-05	2022-03-06
2022-03-14	2022-03-09	2022/1857	NEW BELL PRISON	NOUVEAU CAS	UNK	TP	CRACHATS	SAL	GENE-XPERT(Test moleculaire)	yes	Yes	Yes	NOT DETECTED	NA	NA	Yes	Lateness	2022-03-16	2022-03-17
2022-03-26	UNKNOWN	2022/2162	HLD/CPP	UNKNOWN	HOS	TP	CRACHATS	SAL	GENE-XPERT(Test moleculaire)	yes	Yes	Yes	NOT DETECTED	NA	NA	Yes	Lateness	2022-03-28	2022-03-29
2022-03-02	2022-03-01	2022/1527	HD NEW BELL	RECHUTE	HOS	TP	CRACHATS	PUR	GENE-XPERT(Test moleculaire)	No	Yes	Yes	NOT DETECTED	NA	NA	No	Lateness of staff to work	ADM-PRI	2022-03-05
2022-03-02	UNKNOWN	2022/1536	BARCELONE	CONTACT TB MDR	UNK	TP	CRACHATS	PUR	GENE-XPERT(Test moleculaire)	No	Yes	Yes	NOT DETECTED	NA	NA	No	Lateness of staff to work	ADM-PRI	2022-03-05
2022-03-02	UNKNOWN	2022/1537	CSI BJO	RECHUTE	EXT	TP	CRACHATS	MUQ	GENE-XPERT(Test moleculaire)	No	Yes	Yes	NOT DETECTED	NA	NA	No	Lateness of staff to work	ADM-PRI	2022-03-05
2022-03-04	UNKNOWN	2022/1646	CMA CONGO II	NOUVEAU CAS	PLH	TP	CRACHATS	SAL	GENE-XPERT(Test moleculaire)	No	Yes	Yes	NOT DETECTED	NA	NA	No	Lateness of staff to work	ADM-PRI	2022-03-07
2022-03-04	UNKNOWN	2022/1647	CMA CONGO II	NOUVEAU CAS	PLH	TP	CRACHATS	SAL	GENE-XPERT(Test moleculaire)	No	Yes	Yes	NOT DETECTED	NA	NA	No	Lateness of staff to work	ADM-PRI	2022-03-07
2022-03-14	2022-03-09	2022/1861	NEW BELL PRISON	NOUVEAU CAS	UNK	TP	CRACHATS	SAL	GENE-XPERT(Test moleculaire)	No	Yes	Yes	NOT DETECTED	NA	NA	No	Lateness of staff to work	ADM-PRI	2022-03-17
2022-03-04	UNKNOWN	2022/1662	CMA CONGO II	NOUVEAU CAS	PLH	TP	CRACHATS	SAL	GENE-XPERT(Test moleculaire)	No	Yes	Yes	NOT DETECTED	NA	NA	No	less than 1 mls sputum	Method-Pri	2022-03-07
2022-03-03	UNKNOWN	2022/1547	CS ST JEAN DE DIEU BOKO	NOUVEAU CAS	HOS	TP	CRACHATS	MUQ	GENE-XPERT(Test moleculaire)	No	Yes	Yes	NOT DETECTED	NA	NA	Yes	Many Covid-19 samples	2022-03-05	2022-03-06
2022-03-04	UNKNOWN	2022/1650	CMA CONGO II	NOUVEAU CAS	PLH	TP	CRACHATS	SAL	GENE-XPERT(Test moleculaire)	No	Yes	Yes	NOT DETECTED	NA	NA	No	Many Covid-19 samples	ENVI-PRI	2022-03-07
2022-03-04	UNKNOWN	2022/1651	CMA CONGO II	NOUVEAU CAS	PLH	TP	CRACHATS	PUR	GENE-XPERT(Test moleculaire)	Yes	No	Yes	NOT DETECTED	NA	NA	No	Many HIV-VL Samples	ENVI-ANA	2022-03-07
2022-04-14	UNKNOWN	2022/1866	CMA CONGO II	NOUVEAU CAS	PLH	TP	CRACHATS	SAL	GENE-XPERT(Test moleculaire)	No	Yes	Yes	NOT DETECTED	NA	NA	No	Many HIV-VL Samples	ENVI-PRI	2022-04-17
2022-04-21	UNKNOWN	2022/2058	CMA DELANGUE	NOUVEAU CAS	HOS	TP	CRACHATS	PUR	GENE-XPERT(Test moleculaire)	No	Yes	Yes	DETECTED	MEDIUM	SENSITIVE	No	Many HIV-VL Samples	ENVI-PRI	2022-04-24
2022-03-31	UNKNOWN	2022/2268	HD NEW BELL	CONTACTS	EXT	TP	CRACHATS	VIDE	GENE-XPERT(Test moleculaire)	yes	Yes	Yes	NOT DETECTED	NA	NA	Yes	Many HIV-VL Samples	2022-04-02	2022-04-03
2022-04-08	2022-04-07	2022/2465	ADLUCEM BONAMOUSSADI	NOUVEAU CAS	HOS	TP	CRACHATS	SAL	GENE-XPERT(Test moleculaire)	No	Yes	Yes	NOT DETECTED	NA	NA	No	Many HIV-VL Samples	ENVI-PRI	2022-04-11
2022-04-08	2022-04-07	2022/2466	ADLUCEM BONAMOUSSADI	NOUVEAU CAS	HOS	TP	CRACHATS	SAL	GENE-XPERT(Test moleculaire)	No	Yes	Yes	NOT DETECTED	NA	NA	No	Many HIV-VL Samples	ENVI-PRI	2022-04-11
2022-04-28	UNKNOWN	2022/2905	H DEO GRATIAS PK10	NOUVEAU CAS	CHI	TP	LAVAGE GASTRIQUE	SAL	GENE-XPERT(Test moleculaire)	No	Yes	Yes	DETECTED	MEDIUM	SENSITIVE	No	Many HIV-VL Samples	ENVI-PRI	2022-05-01
2022-03-10	2022-02-28	2022/1740	AD LUCEM BONABERI	NOUVEAU CAS	ART	TP	CRACHATS	SAL	GENE-XPERT(Test moleculaire)	Yes	No	Yes	NOT DETECTED	NA	NA	No	module shortage	EQUIPMENT -ANA	2022-03-13
2022-03-10	2022-03-10	2022/1751	CMA BONAMOUSSADI	NOUVEAU CAS	EXT	TP	CRACHATS	SAL	GENE-XPERT(Test moleculaire)	Yes	No	Yes	NOT DETECTED	NA	NA	No	module shortage	EQUIPMENT -ANA	2022-03-13
2022-03-10	2022-03-08	2022/1753	CMA BONAMOUSSADI	NOUVEAU CAS	CHI	TP	CRACHATS	SAL	GENE-XPERT(Test moleculaire)	Yes	No	Yes	NOT DETECTED	NA	NA	No	module shortage	EQUIPMENT -ANA	2022-03-13
2022-03-11	2022-03-10	2022/1770	HD CITE DES PALMIERS	RECHUTE	EXT	TP	CRACHATS	SAL	GENE-XPERT(Test moleculaire)	Yes	No	Yes	NOT DETECTED	NA	NA	No	module shortage	EQUIPMENT -ANA	2022-03-14
2022-03-14	UNKNOWN	2022/1863	CMA CONGO II	NOUVEAU CAS	PLH	TP	CRACHATS	SAL	GENE-XPERT(Test moleculaire)	Yes	No	Yes	NOT DETECTED	NA	NA	No	module shortage	EQUIPMENT -ANA	2022-03-17
2022-03-14	UNKNOWN	2022/1864	CMA CONGO II	NOUVEAU CAS	PLH	TP	CRACHATS	SAL	GENE-XPERT(Test moleculaire)	Yes	No	Yes	DETECTED	LOW	NOT DETECTED	No	module shortage	EQUIPMENT -ANA	2022-03-17
2022-04-14	UNKNOWN	2022/1870	CMA CONGO II	NOUVEAU CAS	PLH	TP	CRACHATS	SAL	GENE-XPERT(Test moleculaire)	Yes	No	Yes	NOT DETECTED	NA	NA	No	module shortage	EQUIPMENT -ANA	2022-04-17
2022-04-14	UNKNOWN	2022/1871	CMA CONGO II	NOUVEAU CAS	PLH	TP	CRACHATS	SAL	GENE-XPERT(Test moleculaire)	Yes	No	Yes	NOT DETECTED	NA	NA	No	module shortage	EQUIPMENT -ANA	2022-04-17
2022-04-14	UNKNOWN	2022/1872	CMA CONGO II	NOUVEAU CAS	PLH	TP	CRACHATS	SAL	GENE-XPERT(Test moleculaire)	Yes	No	Yes	NOT DETECTED	NA	NA	No	module shortage	EQUIPMENT -ANA	2022-04-17
2022-04-14	UNKNOWN	2022/1873	CMA CONGO II	NOUVEAU CAS	PLH	TP	CRACHATS	SAL	GENE-XPERT(Test moleculaire)	Yes	No	Yes	NOT DETECTED	NA	NA	No	module shortage	EQUIPMENT -ANA	2022-04-17
2022-04-14	UNKNOWN	2022/1874	CMA CONGO II	NOUVEAU CAS	PLH	TP	CRACHATS	SAL	GENE-XPERT(Test moleculaire)	Yes	No	Yes	NOT DETECTED	NA	NA	No	module shortage	EQUIPMENT -ANA	2022-04-17
2022-04-14	UNKNOWN	2022/1875	CMA CONGO II	NOUVEAU CAS	PLH	TP	CRACHATS	SAL	GENE-XPERT(Test moleculaire)	Yes	No	Yes	NOT DETECTED	NA	NA	No	module shortage	EQUIPMENT -ANA	2022-04-17
2022-04-14	UNKNOWN	2022/1876	CMA CONGO II	NOUVEAU CAS	PLH	TP	CRACHATS	SAL	GENE-XPERT(Test moleculaire)	Yes	No	Yes	NOT DETECTED	NA	NA	No	module shortage	EQUIPMENT -ANA	2022-04-17
2022-04-14	UNKNOWN	2022/1877	CMA CONGO II	NOUVEAU CAS	PLH	TP	CRACHATS	SAL	GENE-XPERT(Test moleculaire)	Yes	No	Yes	NOT DETECTED	NA	NA	No	module shortage	EQUIPMENT -ANA	2022-04-17
2022-04-14	UNKNOWN	2022/1878	CMA CONGO II	NOUVEAU CAS	PLH	TP	CRACHATS	MUQ	GENE-XPERT(Test moleculaire)	Yes	No	Yes	NOT DETECTED	NA	NA	No	module shortage	EQUIPMENT -ANA	2022-04-17
2022-04-14	UNKNOWN	2022/1879	CMA CONGO II	NOUVEAU CAS	PLH	TP	CRACHATS	SAL	GENE-XPERT(Test moleculaire)	Yes	No	Yes	NOT DETECTED	NA	NA	No	module shortage	EQUIPMENT -ANA	2022-04-17
2022-04-14	UNKNOWN	2022/1880	CMA CONGO II	NOUVEAU CAS	PLH	TP	CRACHATS	SAL	GENE-XPERT(Test moleculaire)	Yes	No	Yes	NOT DETECTED	NA	NA	No	module shortage	EQUIPMENT -ANA	2022-04-17
2022-04-16	UNKNOWN	2022/1919	CSI NJOMBE	NOUVEAU CAS	HOS	TP	CRACHATS	SAL	GENE-XPERT(Test moleculaire)	Yes	No	Yes	NOT DETECTED	NA	NA	No	module shortage	EQUIPMENT -ANA	2022-04-19
2022-04-16	UNKNOWN	2022/1922	JEAN DE MALTE	NOUVEAU CAS	EXT	TP	CRACHATS	MUQ	GENE-XPERT(Test moleculaire)	Yes	No	Yes	NOT DETECTED	NA	NA	No	module shortage	EQUIPMENT -ANA	2022-04-19
2022-04-17	UNKNOWN	2022/1964	HC ST PAUL DE DIEU	RECHUTE	EXT	TP	CRACHATS	SAL	GENE-XPERT(Test moleculaire)	Yes	No	Yes	NOT DETECTED	NA	NA	No	module shortage	EQUIPMENT -ANA	2022-04-20
2022-04-17	UNKNOWN	2022/1976	HR KRIBI	RECHUTE	PLH	TP	CRACHATS	PUR	GENE-XPERT(Test moleculaire)	Yes	No	Yes	NOT DETECTED	NA	NA	No	module shortage	EQUIPMENT -ANA	2022-04-20
2022-04-17	UNKNOWN	2022/1977	BARCELONE	NOUVEAU CAS	CHI	TP	CRACHATS	SAL	GENE-XPERT(Test moleculaire)	Yes	No	Yes	NOT DETECTED	NA	NA	No	module shortage	EQUIPMENT -ANA	2022-04-20
2022-04-17	UNKNOWN	2022/1978	BARCELONE	CONTACT	EXT	TP	CRACHATS	PUR	GENE-XPERT(Test moleculaire)	Yes	No	Yes	NOT DETECTED	NA	NA	No	module shortage	EQUIPMENT -ANA	2022-04-20
2022-04-17	UNKNOWN	2022/1979	BARCELONE	CONTACT	EXT	TP	CRACHATS	SAL	GENE-XPERT(Test moleculaire)	Yes	No	Yes	NOT DETECTED	NA	NA	No	module shortage	EQUIPMENT -ANA	2022-04-20
2022-04-17	UNKNOWN	2022/1980	HD NYLON	RECHUTE	HOS	TP	CRACHATS	SAL	GENE-XPERT(Test moleculaire)	Yes	No	Yes	NOT DETECTED	NA	NA	No	module shortage	EQUIPMENT -ANA	2022-04-20
2022-04-17	UNKNOWN	2022/1981	HD NYLON	RECHUTE	HOS	TP	CRACHATS	PUR	GENE-XPERT(Test moleculaire)	Yes	No	Yes	NOT DETECTED	NA	NA	No	module shortage	EQUIPMENT -ANA	2022-04-20
2022-04-17	UNKNOWN	2022/1982	HD NYLON	NOUVEAU CAS	HOS	TP	CRACHATS	SAL	GENE-XPERT(Test moleculaire)	Yes	No	Yes	NOT DETECTED	NA	NA	No	module shortage	EQUIPMENT -ANA	2022-04-20
2022-04-17	UNKNOWN	2022/1985	HD NYLON	RECHUTE	PLH	TP	CRACHATS	SAL	GENE-XPERT(Test moleculaire)	Yes	No	Yes	DETECTED	LOW	NOT DETECTED	No	module shortage	EQUIPMENT -ANA	2022-04-20
2022-04-17	UNKNOWN	2022/1994	CLINIC MEDICAL JOSS	NOUVEAU CAS	CHI	TP	LIQUIDE CEPHALO-RACHIDIEN	MUQ	GENE-XPERT(Test moleculaire)	Yes	No	Yes	NOT DETECTED	NA	NA	No	module shortage	EQUIPMENT -ANA	2022-04-20
2022-04-17	UNKNOWN	2022/1995	HD BONASSAMA	NOUVEAU CAS	EXT	TP	CRACHATS	SAL	GENE-XPERT(Test moleculaire)	Yes	No	Yes	NOT DETECTED	NA	NA	No	module shortage	EQUIPMENT -ANA	2022-04-20
2022-04-17	UNKNOWN	2022/1996	ST PADRE PIO	NOUVEAU CAS	HOS	TP	CRACHATS	SAL	GENE-XPERT(Test moleculaire)	Yes	No	Yes	NOT DETECTED	NA	NA	No	module shortage	EQUIPMENT -ANA	2022-04-20
2022-04-18	UNKNOWN	2022/1998	HM DOUALA	NOUVEAU CAS	ART	TP	TUBAGE GASTRIQUE	SAL	GENE-XPERT(Test moleculaire)	Yes	No	Yes	NOT DETECTED	NA	NA	No	module shortage	EQUIPMENT -ANA	2022-04-21
2022-04-18	UNKNOWN	2022/2001	HLD	NOUVEAU CAS	EXT	TP	CRACHATS	SAL	GENE-XPERT(Test moleculaire)	Yes	No	Yes	NOT DETECTED	NA	NA	No	module shortage	EQUIPMENT -ANA	2022-04-21
2022-04-18	UNKNOWN	2022/2010	HD MBANGA	NOUVEAU CAS	EXT	TP	CRACHATS	SAL	GENE-XPERT(Test moleculaire)	Yes	No	Yes	NOT DETECTED	NA	NA	No	module shortage	EQUIPMENT -ANA	2022-04-21
2022-04-18	UNKNOWN	2022/2012	H GENYCO PEDIATRIQUE DOUALA	NOUVEAU CAS	HOS	TP	TUBAGE GASTRIQUE	SANGUINOLENTE	GENE-XPERT(Test moleculaire)	Yes	No	Yes	NOT DETECTED	NA	NA	No	module shortage	EQUIPMENT -ANA	2022-04-21
2022-04-18	UNKNOWN	2022/2013	FONDATION MADICALE BIKEN	NOUVEAU CAS	CHI	TP	CRACHATS	PUR	GENE-XPERT(Test moleculaire)	Yes	No	Yes	NOT DETECTED	NA	NA	No	module shortage	EQUIPMENT -ANA	2022-04-21
2022-04-18	UNKNOWN	2022/2014	HD MBANGA	NOUVEAU CAS	ART	TP	CRACHATS	SAL	GENE-XPERT(Test moleculaire)	Yes	No	Yes	NOT DETECTED	NA	NA	No	module shortage	EQUIPMENT -ANA	2022-04-21
2022-04-18	UNKNOWN	2022/2015	HD MBANGA	ECHEC	PLH	TP	CRACHATS	SAL	GENE-XPERT(Test moleculaire)	Yes	No	Yes	NOT DETECTED	NA	NA	No	module shortage	EQUIPMENT -ANA	2022-04-21
2022-04-18	UNKNOWN	2022/2021	HD NEW BELL	NOUVEAU CAS	EXT	TP	CRACHATS	SAL	GENE-XPERT(Test moleculaire)	Yes	No	Yes	NOT DETECTED	NA	NA	No	module shortage	EQUIPMENT -ANA	2022-04-21
2022-04-18	UNKNOWN	2022/2022	HD NEW BELL	NOUVEAU CAS	HOS	TP	CRACHATS	SAL	GENE-XPERT(Test moleculaire)	Yes	No	Yes	NOT DETECTED	NA	NA	No	module shortage	EQUIPMENT -ANA	2022-04-21
2022-04-21	UNKNOWN	2022/2032	CMA CONGO II	NOUVEAU CAS	PLH	TP	CRACHATS	SAL	GENE-XPERT(Test moleculaire)	Yes	No	Yes	NOT DETECTED	NA	NA	No	module shortage	EQUIPMENT -ANA	2022-04-24
2022-04-21	UNKNOWN	2022/2034	CMA CONGO II	NOUVEAU CAS	PLH	TP	CRACHATS	SAL	GENE-XPERT(Test moleculaire)	Yes	No	Yes	NOT DETECTED	NA	NA	No	module shortage	EQUIPMENT -ANA	2022-04-24
2022-04-21	UNKNOWN	2022/2035	CMA CONGO II	NOUVEAU CAS	EXT	TP	CRACHATS	SAL	GENE-XPERT(Test moleculaire)	Yes	No	Yes	NOT DETECTED	NA	NA	No	module shortage	EQUIPMENT -ANA	2022-04-24
2022-04-21	UNKNOWN	2022/2036	CMA CONGO II	NOUVEAU CAS	PLH	TP	CRACHATS	SAL	GENE-XPERT(Test moleculaire)	Yes	No	Yes	NOT DETECTED	NA	NA	No	module shortage	EQUIPMENT -ANA	2022-04-24
2022-04-21	UNKNOWN	2022/2037	CMA CONGO II	NOUVEAU CAS	PLH	TP	CRACHATS	SAL	GENE-XPERT(Test moleculaire)	Yes	No	Yes	NOT DETECTED	NA	NA	No	module shortage	EQUIPMENT -ANA	2022-04-24
2022-04-21	UNKNOWN	2022/2038	CMA CONGO II	NOUVEAU CAS	PLH	TP	CRACHATS	SAL	GENE-XPERT(Test moleculaire)	Yes	No	Yes	DETECTED	LOW	NOT DETECTED	No	module shortage	EQUIPMENT -ANA	2022-04-24
2022-04-21	UNKNOWN	2022/2040	CMA CONGO II	NOUVEAU CAS	PLH	TP	CRACHATS	SAL	GENE-XPERT(Test moleculaire)	Yes	No	Yes	NOT DETECTED	NA	NA	No	module shortage	EQUIPMENT -ANA	2022-04-24
2022-04-21	UNKNOWN	2022/2041	CMA CONGO II	NOUVEAU CAS	PLH	TP	CRACHATS	SAL	GENE-XPERT(Test moleculaire)	Yes	No	Yes	NOT DETECTED	NA	NA	No	module shortage	EQUIPMENT -ANA	2022-04-24
2022-04-21	UNKNOWN	2022/2042	CMA CONGO II	NOUVEAU CAS	PLH	TP	CRACHATS	SAL	GENE-XPERT(Test moleculaire)	Yes	No	Yes	NOT DETECTED	NA	NA	No	module shortage	EQUIPMENT -ANA	2022-04-24
2022-04-21	UNKNOWN	2022/2043	CMA CONGO II	NOUVEAU CAS	PLH	TP	CRACHATS	SAL	GENE-XPERT(Test moleculaire)	Yes	No	Yes	NOT DETECTED	NA	NA	No	module shortage	EQUIPMENT -ANA	2022-04-24
2022-04-21	UNKNOWN	2022/2044	CMA CONGO II	NOUVEAU CAS	PLH	TP	CRACHATS	SAL	GENE-XPERT(Test moleculaire)	Yes	No	Yes	NOT DETECTED	NA	NA	No	module shortage	EQUIPMENT -ANA	2022-04-24
2022-04-21	UNKNOWN	2022/2045	CMA CONGO II	NOUVEAU CAS	PLH	TP	CRACHATS	SAL	GENE-XPERT(Test moleculaire)	Yes	No	Yes	NOT DETECTED	NA	NA	No	module shortage	EQUIPMENT -ANA	2022-04-24
2022-04-21	UNKNOWN	2022/2054	CMA DELANGUE	NOUVEAU CAS	HOS	TP	CRACHATS	MUQ	GENE-XPERT(Test moleculaire)	Yes	No	Yes	DETECTED	LOW	NOT DETECTED	No	module shortage	EQUIPMENT -ANA	2022-04-24
2022-04-21	UNKNOWN	2022/2055	CMA DELANGUE	NOUVEAU CAS	EXT	TP	CRACHATS	SAL	GENE-XPERT(Test moleculaire)	Yes	No	Yes	NOT DETECTED	NA	NA	No	module shortage	EQUIPMENT -ANA	2022-04-24
2022-04-21	UNKNOWN	2022/2056	CMA DELANGUE	NOUVEAU CAS	HOS	TP	CRACHATS	SANGUINOLENTE	GENE-XPERT(Test moleculaire)	Yes	No	Yes	NOT DETECTED	NA	NA	No	module shortage	EQUIPMENT -ANA	2022-04-24
2022-04-21	UNKNOWN	2022/2057	CMA DELANGUE	NOUVEAU CAS	HOS	TP	CRACHATS	PUR	GENE-XPERT(Test moleculaire)	Yes	No	Yes	DETECTED	LOW	NOT DETECTED	No	module shortage	EQUIPMENT -ANA	2022-04-24
2022-04-21	UNKNOWN	2022/2059	CMA DELANGUE	NOUVEAU CAS	HOS	TP	CRACHATS	PUR	GENE-XPERT(Test moleculaire)	Yes	No	Yes	NOT DETECTED	NA	NA	No	module shortage	EQUIPMENT -ANA	2022-04-24
2022-04-21	2022-03-18	2022/2080	POLYCLINIQUE POITIERS	NOUVEAU CAS	PLH	TP	CRACHATS	SAL	GENE-XPERT(Test moleculaire)	Yes	No	Yes	NOT DETECTED	NA	NA	No	module shortage	EQUIPMENT -ANA	2022-04-24
2022-04-21	2022-03-18	2022/2081	POLYCLINIQUE POITIERS	NOUVEAU CAS	PLH	TP	CRACHATS	SAL	GENE-XPERT(Test moleculaire)	Yes	No	Yes	NOT DETECTED	NA	NA	No	module shortage	EQUIPMENT -ANA	2022-04-24
2022-04-21	2022-03-18	2022/2082	POLYCLINIQUE POITIERS	NOUVEAU CAS	PLH	TP	CRACHATS	SAL	GENE-XPERT(Test moleculaire)	Yes	No	Yes	NOT DETECTED	NA	NA	No	module shortage	EQUIPMENT -ANA	2022-04-24
2022-04-14	UNKNOWN	2022/2627	CMA CONGO II	NOUVEAU CAS	ART	TP	CRACHATS	SAL	GENE-XPERT(Test moleculaire)	Yes	No	Yes	NOT DETECTED	NA	NA	No	module shortage	EQUIPMENT -ANA	2022-04-17
2022-04-14	UNKNOWN	2022/2628	CMA CONGO II	NOUVEAU CAS	UNK	TP	CRACHATS	SAL	GENE-XPERT(Test moleculaire)	Yes	No	Yes	NOT DETECTED	NA	NA	No	module shortage	EQUIPMENT -ANA	2022-04-17
2022-04-14	UNKNOWN	2022/2629	CMA CONGO II	NOUVEAU CAS	ART	TP	CRACHATS	SAL	GENE-XPERT(Test moleculaire)	Yes	No	Yes	NOT DETECTED	NA	NA	No	module shortage	EQUIPMENT -ANA	2022-04-17
2022-04-14	UNKNOWN	2022/2630	CMA CONGO II	NOUVEAU CAS	ART	TP	CRACHATS	SAL	GENE-XPERT(Test moleculaire)	Yes	No	Yes	DETECTED	HIGH	SENSITIVE	No	module shortage	EQUIPMENT -ANA	2022-04-17
2022-04-14	UNKNOWN	2022/2631	CMA CONGO II	NOUVEAU CAS	ART	TP	CRACHATS	PUR	GENE-XPERT(Test moleculaire)	Yes	No	Yes	NOT DETECTED	NA	NA	No	module shortage	EQUIPMENT -ANA	2022-04-17
2022-04-14	UNKNOWN	2022/2632	CMA CONGO II	NOUVEAU CAS	EXT	TP	CRACHATS	SAL	GENE-XPERT(Test moleculaire)	Yes	No	Yes	NOT DETECTED	NA	NA	No	module shortage	EQUIPMENT -ANA	2022-04-17
2022-04-14	UNKNOWN	2022/2633	CMA CONGO II	NOUVEAU CAS	ART	TP	CRACHATS	SAL	GENE-XPERT(Test moleculaire)	Yes	No	Yes	DETECTED	HIGH	SENSITIVE	No	module shortage	EQUIPMENT -ANA	2022-04-17
2022-04-14	UNKNOWN	2022/2634	CMA CONGO II	NOUVEAU CAS	ART	TP	CRACHATS	SAL	GENE-XPERT(Test moleculaire)	Yes	No	Yes	NOT DETECTED	NA	NA	No	module shortage	EQUIPMENT -ANA	2022-04-17
2022-04-14	UNKNOWN	2022/2636	CMA CONGO II	NOUVEAU CAS	ART	TP	CRACHATS	SAL	GENE-XPERT(Test moleculaire)	Yes	No	Yes	NOT DETECTED	NA	NA	No	module shortage	EQUIPMENT -ANA	2022-04-17
2022-04-14	UNKNOWN	2022/2637	CMA CONGO II	NOUVEAU CAS	ART	TP	CRACHATS	SAL	GENE-XPERT(Test moleculaire)	Yes	No	Yes	DETECTED	LOW	SENSITIVE	No	module shortage	EQUIPMENT -ANA	2022-04-17
2022-04-14	UNKNOWN	2022/2638	CMA CONGO II	NOUVEAU CAS	ART	TP	CRACHATS	SAL	GENE-XPERT(Test moleculaire)	Yes	No	Yes	DETECTED	LOW	SENSITIVE	No	module shortage	EQUIPMENT -ANA	2022-04-17
2022-04-14	UNKNOWN	2022/2639	CMA CONGO II	NOUVEAU CAS	ART	TP	CRACHATS	SAL	GENE-XPERT(Test moleculaire)	Yes	No	Yes	NOT DETECTED	NA	NA	No	module shortage	EQUIPMENT -ANA	2022-04-17
2022-04-14	UNKNOWN	2022/2640	CMA CONGO II	NOUVEAU CAS	ART	TP	CRACHATS	SAL	GENE-XPERT(Test moleculaire)	Yes	No	Yes	DETECTED	LOW	SENSITIVE	No	module shortage	EQUIPMENT -ANA	2022-04-17
2022-04-16	2022-04-04	2022/2651	HD LOUM	NOUVEAU CAS	OTH	TP	CRACHATS	SAL	GENE-XPERT(Test moleculaire)	Yes	No	Yes	NOT DETECTED	NA	NA	No	module shortage	EQUIPMENT -ANA	2022-04-19
2022-04-22	2022-04-18	2022/2756	HD BONASSAMA	RECHUTE	OTH	TP	CRACHATS	PUR	GENE-XPERT(Test moleculaire)	Yes	No	Yes	NOT DETECTED	NA	NA	No	module shortage	EQUIPMENT -ANA	2022-04-25
2022-04-22	2022-04-21	2022/2776	CSI BONANJO	NOUVEAU CAS	EXT	TP	CRACHATS	SAL	GENE-XPERT(Test moleculaire)	Yes	No	Yes	NOT DETECTED	NA	NA	No	module shortage	EQUIPMENT -ANA	2022-04-25
2022-04-23	UNKNOWN	2022/2798	CM MARIE MERE ASAS	NOUVEAU CAS	EXT	TP	CRACHATS	SAL	GENE-XPERT(Test moleculaire)	Yes	No	Yes	NOT DETECTED	NA	NA	No	module shortage	EQUIPMENT -ANA	2022-04-26
2022-04-28	UNKNOWN	2022/2882	CMA SOBOUM	NOUVEAU CAS	PLH	TP	CRACHATS	MUQ	GENE-XPERT(Test moleculaire)	Yes	No	Yes	DETECTED	VERY LOW	INDETERMINATE	No	module shortage	EQUIPMENT -ANA	2022-05-01
2022-04-28	UNKNOWN	2022/2897	BARCELONE	UNKNOWN	XXX	TP	CRACHATS	XXX	GENE-XPERT(Test moleculaire)	Yes	No	Yes	NOT DETECTED	NA	NA	No	module shortage	EQUIPMENT -ANA	2022-05-01
2022-04-28	UNKNOWN	2022/2898	BARCELONE	UNKNOWN	PLH	TP	CRACHATS	MUQ	GENE-XPERT(Test moleculaire)	Yes	No	Yes	DETECTED	VERY LOW	SENSITIVE	No	module shortage	EQUIPMENT -ANA	2022-05-01
2022-04-28	UNKNOWN	2022/2899	HD LOUM	UNKNOWN	XXX	TP	CRACHATS	MUQ	GENE-XPERT(Test moleculaire)	Yes	No	Yes	NOT DETECTED	NA	NA	No	module shortage	EQUIPMENT -ANA	2022-05-01
2022-04-28	UNKNOWN	2022/2900	HD LOUM	UNKNOWN	XXX	TP	CRACHATS	SAL	GENE-XPERT(Test moleculaire)	Yes	No	Yes	NOT DETECTED	NA	NA	No	module shortage	EQUIPMENT -ANA	2022-05-01
2022-04-28	UNKNOWN	2022/2901	HD LOUM	UNKNOWN	XXX	TP	CRACHATS	PUR	GENE-XPERT(Test moleculaire)	Yes	No	Yes	NOT DETECTED	NA	NA	No	module shortage	EQUIPMENT -ANA	2022-05-01
2022-04-28	UNKNOWN	2022/2902	SOBOUM	NOUVEAU CAS	EXT	TP	CRACHATS	SAL	GENE-XPERT(Test moleculaire)	Yes	No	Yes	NOT DETECTED	NA	NA	No	module shortage	EQUIPMENT -ANA	2022-05-01
2022-04-28	UNKNOWN	2022/2904	CS STH PK10	NOUVEAU CAS	XXX	TP	CRACHATS	SAL	GENE-XPERT(Test moleculaire)	Yes	No	Yes	NOT DETECTED	NA	NA	No	module shortage	EQUIPMENT -ANA	2022-05-01
2022-04-28	UNKNOWN	2022/2906	CMA CONGO II	NOUVEAU CAS	PLH	TP	CRACHATS	SAL	GENE-XPERT(Test moleculaire)	Yes	No	Yes	NOT DETECTED	NA	NA	No	module shortage	EQUIPMENT -ANA	2022-05-01
2022-03-04	UNKNOWN	2022/1591	ST JEAN DE DIEU YASSA	NOUVEAU CAS	EXT	TP	CRACHATS	PUR	GENE-XPERT(Test moleculaire)	Yes	Yes	No	NOT DETECTED	NA	NA	No	Papier shortage for result printing	MATER-pos	2022-03-07
2022-03-04	UNKNOWN	2022/1593	ST JEAN DE DIEU YASSA	NOUVEAU CAS	HOS	TP	CRACHATS	SAL	GENE-XPERT(Test moleculaire)	Yes	Yes	No	NOT DETECTED	NA	NA	No	Papier shortage for result printing	MATER-pos	2022-03-07
2022-03-04	UNKNOWN	2022/1594	ST JEAN DE DIEU YASSA	NOUVEAU CAS	EXT	TP	CRACHATS	SAL	GENE-XPERT(Test moleculaire)	Yes	Yes	No	NOT DETECTED	NA	NA	No	Papier shortage for result printing	MATER-pos	2022-03-07
2022-03-04	UNKNOWN	2022/1601	CMA DIBAMBA	NOUVEAU CAS	PLH	TP	CRACHATS	SAL	GENE-XPERT(Test moleculaire)	Yes	Yes	No	NOT DETECTED	NA	NA	No	Papier shortage for result printing	MATER-pos	2022-03-07
2022-03-04	UNKNOWN	2022/1607	HD LOGBABA	NOUVEAU CAS	HOS	TP	TUBAGE GASTRIQUE	SAL	GENE-XPERT(Test moleculaire)	Yes	Yes	No	NOT DETECTED	NA	NA	No	Papier shortage for result printing	MATER-pos	2022-03-07
2022-03-04	UNKNOWN	2022/1608	HD LOGBABA	NOUVEAU CAS	HOS	TP	TUBAGE GASTRIQUE	SAL	GENE-XPERT(Test moleculaire)	Yes	Yes	No	NOT DETECTED	NA	NA	No	Papier shortage for result printing	MATER-pos	2022-03-07
2022-03-04	UNKNOWN	2022/1610	HD LOGBABA	NOUVEAU CAS	HOS	TP	TUBAGE GASTRIQUE	SAL	GENE-XPERT(Test moleculaire)	Yes	Yes	No	NOT DETECTED	NA	NA	No	Papier shortage for result printing	MATER-pos	2022-03-07
2022-03-04	UNKNOWN	2022/1612	HD LOGBABA	NOUVEAU CAS	HOS	TP	CRACHATS	SAL	GENE-XPERT(Test moleculaire)	Yes	Yes	No	DETECTED	TRACE	IND	No	Papier shortage for result printing	MATER-pos	2022-03-07
2022-03-04	UNKNOWN	2022/1616	CSI BONANJO	NOUVEAU CAS	EXT	TP	CRACHATS	MUQ/SAL	GENE-XPERT(Test moleculaire)	Yes	Yes	No	DETECTED	MEDIUM	NOT DETECTED	No	Papier shortage for result printing	MATER-pos	2022-03-07
2022-03-04	UNKNOWN	2022/1619	CS CHARITE	NOUVEAU CAS	HOS	TP	CRACHATS	MPU	GENE-XPERT(Test moleculaire)	Yes	Yes	No	NOT DETECTED	NA	NA	No	Papier shortage for result printing	MATER-pos	2022-03-07
2022-03-04	UNKNOWN	2022/1626	HD MBANGA	NOUVEAU CAS	PLH	TP	CRACHATS	PUR	GENE-XPERT(Test moleculaire)	Yes	Yes	No	NOT DETECTED	NA	NA	No	Papier shortage for result printing	MATER-pos	2022-03-07
2022-03-04	UNKNOWN	2022/1627	HD MBANGA	RECHUTE	EXT	TP	CRACHATS	SAL	GENE-XPERT(Test moleculaire)	Yes	Yes	No	NOT DETECTED	NA	NA	No	Papier shortage for result printing	MATER-pos	2022-03-07
2022-03-04	UNKNOWN	2022/1633	HG DOUALA	NOUVEAU CAS	EXT	TP	ASPIRATION BRONCHIQUE	SAL	GENE-XPERT(Test moleculaire)	Yes	Yes	No	NOT DETECTED	NA	NA	No	Papier shortage for result printing	MATER-pos	2022-03-07
2022-03-04	UNKNOWN	2022/1635	HD NEW BELL	RECHUTE	EXT	TP	CRACHATS	MUQ/SAL	GENE-XPERT(Test moleculaire)	Yes	Yes	No	DETECTED	HIGH	NOT DETECTED	No	Papier shortage for result printing	MATER-pos	2022-03-07
2022-03-04	UNKNOWN	2022/1636	CLINIQUE DE L ESPERANCE	NOUVEAU CAS	HOS	TP	CRACHATS	MUQ	GENE-XPERT(Test moleculaire)	Yes	Yes	No	DETECTED	VERY LOW	RR	No	Papier shortage for result printing	MATER-pos	2022-03-07
2022-03-04	UNKNOWN	2022/1637	CS ANNOUS	NOUVEAU CAS	EXT	TP	CRACHATS	PUR	GENE-XPERT(Test moleculaire)	Yes	Yes	No	NOT DETECTED	NA	NA	No	Papier shortage for result printing	MATER-pos	2022-03-07
2022-03-04	UNKNOWN	2022/1642	HG DOUALA	NOUVEAU CAS	EXT	TP	LAVAGE BRONCHO ALVEOLAIRE	SAL	GENE-XPERT(Test moleculaire)	Yes	Yes	No	NOT DETECTED	NA	NA	No	Papier shortage for result printing	MATER-pos	2022-03-07
2022-03-04	UNKNOWN	2022/1643	CMA CONGO II	NOUVEAU CAS	PLH	TP	CRACHATS	MUQ	GENE-XPERT(Test moleculaire)	Yes	Yes	No	NOT DETECTED	NA	NA	No	Papier shortage for result printing	MATER-pos	2022-03-07
2022-03-04	UNKNOWN	2022/1644	CMA CONGO II	NOUVEAU CAS	PLH	TP	CRACHATS	SAL	GENE-XPERT(Test moleculaire)	Yes	Yes	No	NOT DETECTED	NA	NA	No	Papier shortage for result printing	MATER-pos	2022-03-07
2022-03-04	UNKNOWN	2022/1645	CMA CONGO II	NOUVEAU CAS	PLH	TP	CRACHATS	SAL	GENE-XPERT(Test moleculaire)	Yes	Yes	No	NOT DETECTED	NA	NA	No	Papier shortage for result printing	MATER-pos	2022-03-07
2022-03-04	UNKNOWN	2022/1652	CMA CONGO II	NOUVEAU CAS	PLH	TP	CRACHATS	SAL	GENE-XPERT(Test moleculaire)	Yes	No	Yes	NOT DETECTED	NA	NA	No	Power failure	ENVIR-ANA	2022-03-07
2022-03-04	UNKNOWN	2022/1653	CMA CONGO II	NOUVEAU CAS	PLH	TP	CRACHATS	SAL	GENE-XPERT(Test moleculaire)	Yes	No	Yes	NOT DETECTED	NA	NA	No	Power failure	ENVIR-ANA	2022-03-07
2022-03-04	UNKNOWN	2022/1654	CMA CONGO II	NOUVEAU CAS	PLH	TP	CRACHATS	SAL	GENE-XPERT(Test moleculaire)	Yes	No	Yes	NOT DETECTED	NA	NA	No	Power failure	ENVIR-ANA	2022-03-07
2022-03-04	UNKNOWN	2022/1655	CMA CONGO II	NOUVEAU CAS	PLH	TP	CRACHATS	SAL	GENE-XPERT(Test moleculaire)	Yes	No	Yes	NOT DETECTED	NA	NA	No	Power failure	ENVIR-ANA	2022-03-07
2022-03-04	UNKNOWN	2022/1656	CMA CONGO II	NOUVEAU CAS	PLH	TP	CRACHATS	SAL	GENE-XPERT(Test moleculaire)	Yes	No	Yes	NOT DETECTED	NA	NA	No	Power failure	ENVI-A	2022-03-07
2022-03-22	2022-03-18	2022/2062	AD LUCEM BALI	UNKNOWN	PLH	TP	CRACHATS	MUQ	GENE-XPERT(Test moleculaire)	yes	Yes	Yes	NOT DETECTED	NA	NA	Yes	Power failure	2022-03-24	2022-03-25
2022-03-22	2022-03-18	2022/2065	ACHA BEPANDA	NOUVEAU CAS	HOS	TP	CRACHATS	MUQ	GENE-XPERT(Test moleculaire)	yes	Yes	Yes	NOT DETECTED	NA	NA	Yes	Power failure	2022-03-24	2022-03-24
2022-03-22	2022-03-21	2022/2070	CMR BONANJO	NOUVEAU CAS	CHI	TP	TUBAGE GASTRIQUE	PUR	GENE-XPERT(Test moleculaire)	yes	Yes	Yes	NOT DETECTED	NA	NA	Yes	Power failure	2022-03-24	2022-03-25
2022-03-22	2022-03-22	2022/2071	HM DOUALA	NOUVEAU CAS	EXT	TP	TUBAGE GASTRIQUE	SAL	GENE-XPERT(Test moleculaire)	yes	Yes	Yes	NOT DETECTED	NA	NA	Yes	Power failure	2022-03-24	2022-03-25
2022-03-22	2022-02-08	2022/2072	CM BON SECOURS	UNKNOWN	HOS	TP	CRACHATS	SAL	GENE-XPERT(Test moleculaire)	yes	Yes	Yes	NOT DETECTED	NA	NA	Yes	Power failure	2022-03-24	2022-03-25
2022-03-04	UNKNOWN	2022/1611	HD LOGBABA	NOUVEAU CAS	HOS	TP	CRACHATS	SAL	GENE-XPERT(Test moleculaire)	Yes	Yes	No	NOT DETECTED	NA	NA	No	Results printed late	Method-post	2022-03-07
2022-03-04	UNKNOWN	2022/1657	CMA CONGO II	NOUVEAU CAS	PLH	TP	CRACHATS	SAL	GENE-XPERT(Test moleculaire)	Yes	Yes	No	NOT DETECTED	NA	NA	No	Results printed late	Method-post	2022-03-07
2022-04-18	UNKNOWN	2022/2018	HM DOUALA	NOUVEAU CAS	PLH	TP	TUBAGE GASTRIQUE	SAL	GENE-XPERT(Test moleculaire)	Yes	Yes	No	NOT DETECTED	NA	NA	No	Results printed late	Method-post	2022-04-21
2022-03-04	UNKNOWN	2022/1609	HD LOGBABA	NOUVEAU CAS	HOS	TP	TUBAGE GASTRIQUE	PUR	GENE-XPERT(Test moleculaire)	Yes	No	Yes	NOT DETECTED	NA	NA	No	Shortage of cartridges	MATER-ANA	2022-03-07
2022-03-04	UNKNOWN	2022/1658	CMA CONGO II	NOUVEAU CAS	PLH	TP	CRACHATS	MPU	GENE-XPERT(Test moleculaire)	Yes	No	Yes	NOT DETECTED	NA	NA	No	Shortage of cartridges	MATER-ANA	2022-03-07
2022-03-04	UNKNOWN	2022/1666	CMA CONGO II	NOUVEAU CAS	PLH	TP	CRACHATS	SAL	GENE-XPERT(Test moleculaire)	Yes	No	Yes	NOT DETECTED	NA	NA	No	Shortage of cartridges	MATER-ANA	2022-03-07
2022-03-10	UNKNOWN	2022/1683	HD LOGBABA	NOUVEAU CAS	HOS	TP	CRACHATS	MUQ	GENE-XPERT(Test moleculaire)	Yes	No	Yes	DETECTED	LOW	NOT DETECTED	No	Shortage of cartridges	MATER-ANA	2022-03-13
2022-03-10	UNKNOWN	2022/1684	HD LOGBABA	NOUVEAU CAS	HOS	TP	CRACHATS	SAL	GENE-XPERT(Test moleculaire)	Yes	No	Yes	NOT DETECTED	NA	NA	No	Shortage of cartridges	MATER-ANA	2022-03-13
2022-03-10	UNKNOWN	2022/1685	HD LOGBABA	NOUVEAU CAS	EXT	TP	CRACHATS	MUQ	GENE-XPERT(Test moleculaire)	Yes	No	Yes	NOT DETECTED	NA	NA	No	Shortage of cartridges	MATER-ANA	2022-03-13
2022-03-10	UNKNOWN	2022/1686	HD LOGBABA	NOUVEAU CAS	EXT	TP	CRACHATS	SAL	GENE-XPERT(Test moleculaire)	Yes	No	Yes	NOT DETECTED	NA	NA	No	Shortage of cartridges	MATER-ANA	2022-03-13
2022-03-10	UNKNOWN	2022/1695	HD BONASSAMA	NOUVEAU CAS	HOS	TEP	TUBAGE GASTRIQUE	SAL	GENE-XPERT(Test moleculaire)	Yes	No	Yes	NOT DETECTED	NA	NA	No	Shortage of cartridges	MATER-ANA	2022-03-13
2022-03-10	2022-03-09	2022/1699	FONDATION MEDICALE LIAPUE	NOUVEAU CAS	HOS	TP	CRACHATS	SAL	GENE-XPERT(Test moleculaire)	Yes	No	Yes	NOT DETECTED	NA	NA	No	Shortage of cartridges	MATER-ANA	2022-03-13
2022-03-10	2022-03-10	2022/1701	CS LA GRACE NEWBELL	NOUVEAU CAS	HOS	TP	CRACHATS	SAL	GENE-XPERT(Test moleculaire)	Yes	No	Yes	NOT DETECTED	NA	NA	No	Shortage of cartridges	MATER-ANA	2022-03-13
2022-03-10	2022-03-10	2022/1705	CMA DELANGUE	NOUVEAU CAS	PLH	TP	CRACHATS	MPU	GENE-XPERT(Test moleculaire)	Yes	No	Yes	NOT DETECTED	NA	NA	No	Shortage of cartridges	MATER-ANA	2022-03-13
2022-03-10	2022-03-10	2022/1706	HG DOUALA	NOUVEAU CAS	EXT	TEP	LIQUIDE PLEURAL	SANGUINOLENTE	GENE-XPERT(Test moleculaire)	Yes	No	Yes	NOT DETECTED	NA	NA	No	Shortage of cartridges	MATER-ANA	2022-03-13
2022-03-10	2022-03-09	2022/1707	CMA NKOULOULOUN	REPRISE	PLH	TP	CRACHATS	SAL	GENE-XPERT(Test moleculaire)	Yes	No	Yes	NOT DETECTED	NA	NA	No	Shortage of cartridges	MATER-ANA	2022-03-13
2022-03-10	2022-03-04	2022/1708	CMA DELANGUE	NOUVEAU CAS	HOS	TP	CRACHATS	SAL	GENE-XPERT(Test moleculaire)	Yes	No	Yes	NOT DETECTED	NA	NA	No	Shortage of cartridges	MATER-ANA	2022-03-13
2022-03-10	UNKNOWN	2022/1711	CMA DELANGUE	NOUVEAU CAS	HOS	TP	CRACHATS	SAL	GENE-XPERT(Test moleculaire)	Yes	No	Yes	NOT DETECTED	NA	NA	No	Shortage of cartridges	MATER-ANA	2022-03-13
2022-03-10	UNKNOWN	2022/1712	CMA DELANGUE	NOUVEAU CAS	HOS	TP	CRACHATS	SAL	GENE-XPERT(Test moleculaire)	Yes	No	Yes	NOT DETECTED	NA	NA	No	Shortage of cartridges	MATER-ANA	2022-03-13
2022-03-10	UNKNOWN	2022/1714	CMA DELANGUE	NOUVEAU CAS	HOS	TP	CRACHATS	SAL	GENE-XPERT(Test moleculaire)	Yes	No	Yes	NOT DETECTED	NA	NA	No	Shortage of cartridges	MATER-ANA	2022-03-13
2022-03-10	UNKNOWN	2022/1730	CMA DELANGUE	NOUVEAU CAS	EXT	TP	CRACHATS	SAL	GENE-XPERT(Test moleculaire)	Yes	No	Yes	NOT DETECTED	NA	NA	No	Shortage of cartridges	MATER-ANA	2022-03-13
2022-03-10	2022-03-01	2022/1732	AD LUCEM BONABERI	NOUVEAU CAS	CHI	TP	CRACHATS	SAL	GENE-XPERT(Test moleculaire)	Yes	No	Yes	NOT DETECTED	NA	NA	No	Shortage of cartridges	MATER-ANA	2022-03-13
2022-03-10	2022-03-09	2022/1733	AD LUCEM BONABERI	CONTACT TB	PLH	TP	CRACHATS	SAL	GENE-XPERT(Test moleculaire)	Yes	No	Yes	NOT DETECTED	NA	NA	No	Shortage of cartridges	MATER-ANA	2022-03-13
2022-03-10	2022-03-02	2022/1736	AD LUCEM BONABERI	NOUVEAU CAS	HOS	TP	CRACHATS	SAL	GENE-XPERT(Test moleculaire)	Yes	No	Yes	NOT DETECTED	NA	NA	No	Shortage of cartridges	MATER-ANA	2022-03-13
2022-03-10	2022-03-02	2022/1737	AD LUCEM BONABERI	NOUVEAU CAS	HOS	TP	CRACHATS	SAL	GENE-XPERT(Test moleculaire)	Yes	No	Yes	NOT DETECTED	NA	NA	No	Shortage of cartridges	MATER-ANA	2022-03-13
2022-03-10	2022-02-25	2022/1739	AD LUCEM BONABERI	NOUVEAU CAS	ART	TP	CRACHATS	SAL	GENE-XPERT(Test moleculaire)	Yes	No	Yes	NOT DETECTED	NA	NA	No	Shortage of cartridges	MATER-ANA	2022-03-13
2022-03-10	UNKNOWN	2022/1746	CENTRE MEDICAL ROIS MAGES PK11	NOUVEAU CAS	HOS	TP	CRACHATS	SAL	GENE-XPERT(Test moleculaire)	Yes	No	Yes	NOT DETECTED	NA	NA	No	Shortage of cartridges	MATER-ANA	2022-03-13
2022-03-10	2022-03-09	2022/1747	HD CITE DES PALMIERS	RECHUTE	EXT	TP	CRACHATS	SAL	GENE-XPERT(Test moleculaire)	Yes	No	Yes	NOT DETECTED	NA	NA	No	Shortage of cartridges	MATER-ANA	2022-03-13
2022-03-10	2022-03-10	2022/1748	HG DOUALA	RECHUTE	UNK	TP	CRACHATS	SAL	GENE-XPERT(Test moleculaire)	Yes	No	Yes	NOT DETECTED	NA	NA	No	Shortage of cartridges	MATER-ANA	2022-03-13
2022-03-10	2022-03-10	2022/1749	HG DOUALA	NOUVEAU CAS	EXT	TEP	LIQUIDE ASPIATION BRONCHIQUE	SAL	GENE-XPERT(Test moleculaire)	Yes	No	Yes	DETECTED	MEDIUM		No	Shortage of cartridges	MATER-ANA	2022-03-13
2022-03-10	2022-03-10	2022/1750	HG DOUALA	NOUVEAU CAS	EXT	TP	LIQUIDE ASPIATION BRONCHIQUE	SANG	GENE-XPERT(Test moleculaire)	Yes	No	Yes	NOT DETECTED	NA	NA	No	Shortage of cartridges	MATER-ANA	2022-03-13
2022-03-10	2022-03-03	2022/1765	BARCELONE	NOUVEAU CAS	PLH	TP	CRACHATS	SAL	GENE-XPERT(Test moleculaire)	Yes	No	Yes	NOT DETECTED	NA	NA	No	Shortage of cartridges	MATER-ANA	2022-03-13
2022-03-01	UNKNOWN	2022/1455	HM DOUALA	NOUVEAU CAS	ART	TP	TUBAGE GASTRIQUE		GENE-XPERT(Test moleculaire)	Yes	Yes	Yes	NOT DETECTED	NA	NA	Yes	NA	2022-03-03	2022-03-04
2022-03-01	UNKNOWN	2022/1458	HD BONASSAMA	NOUVEAU CAS	CHI	TP	ASPIRATION NASOPHARYNGEE	SAL	GENE-XPERT(Test moleculaire)	yes	Yes	Yes	DETECTED	HIGH	SENSITIVE	Yes	NA	2022-03-03	2022-03-04
2022-03-01	2022-02-23	2022/1465	CMA BONAMOUSSADI	NOUVEAU CAS	PLH	TP	CRACHATS	SAL	GENE-XPERT(Test moleculaire)	Yes	Yes	Yes	NOT DETECTED	NA	NA	Yes	NA	2022-03-03	2022-03-04
2022-03-01	2022-02-23	2022/1467	CMA BONAMOUSSADI	NOUVEAU CAS	PLH	TP	CRACHATS	SAL	GENE-XPERT(Test moleculaire)	yes	Yes	Yes	NOT DETECTED	NA	NA	Yes	NA	2022-03-03	2022-03-04
2022-03-01	UNKNOWN	2022/1474	CMA CONGO II	NOUVEAU CAS	PLH	TP	CRACHATS	SAL	GENE-XPERT(Test moleculaire)	yes	Yes	Yes	NOT DETECTED	NA	NA	Yes	NA	2022-03-03	2022-03-04
2022-03-01	UNKNOWN	2022/1475	CMA CONGO II	NOUVEAU CAS	ART	TP	CRACHATS	SAL	GENE-XPERT(Test moleculaire)	yes	Yes	Yes	NOT DETECTED	NA	NA	Yes	NA	2022-03-03	2022-03-04
2022-03-01	UNKNOWN	2022/1477	CMA CONGO II	NOUVEAU CAS	PLH	TP	CRACHATS	SAL	GENE-XPERT(Test moleculaire)	yes	Yes	Yes	NOT DETECTED	NA	NA	Yes	NA	2022-03-03	2022-03-04
2022-03-01	UNKNOWN	2022/1478	CMA CONGO II	NOUVEAU CAS	EXT	TP	CRACHATS	SAL	GENE-XPERT(Test moleculaire)	Yes	Yes	Yes	DETECTED	HIGH	SENSITIVE	Yes	NA	2022-03-03	2022-03-04
2022-03-01	UNKNOWN	2022/1479	CMA CONGO II	NOUVEAU CAS	PLH	TP	CRACHATS	SAL	GENE-XPERT(Test moleculaire)	yes	Yes	Yes	NOT DETECTED	NA	NA	Yes	NA	2022-03-03	2022-03-04
2022-03-01	UNKNOWN	2022/1480	CMA CONGO II	NOUVEAU CAS	PLH	TP	CRACHATS	SAL	GENE-XPERT(Test moleculaire)	yes	Yes	Yes	NOT DETECTED	NA	NA	Yes	NA	2022-03-03	2022-03-04
2022-03-01	UNKNOWN	2022/1481	CMA CONGO II	NOUVEAU CAS	PLH	TP	CRACHATS	MUQ	GENE-XPERT(Test moleculaire)	yes	Yes	Yes	NOT DETECTED	NA	NA	Yes	NA	2022-03-03	2022-03-04
2022-03-01	UNKNOWN	2022/1482	CMA CONGO II	NOUVEAU CAS	PLH	TP	CRACHATS	SAL	GENE-XPERT(Test moleculaire)	yes	Yes	Yes	NOT DETECTED	NA	NA	Yes	NA	2022-03-03	2022-03-04
2022-03-01	UNKNOWN	2022/1483	CMA CONGO II	NOUVEAU CAS	PLH	TP	CRACHATS	SAL	GENE-XPERT(Test moleculaire)	yes	Yes	Yes	NOT DETECTED	NA	NA	Yes	NA	2022-03-03	2022-03-04
2022-03-01	UNKNOWN	2022/1484	CMA CONGO II	NOUVEAU CAS	PLH	TP	CRACHATS	SAL	GENE-XPERT(Test moleculaire)	yes	Yes	Yes	NOT DETECTED	NA	NA	Yes	NA	2022-03-03	2022-03-05
2022-03-01	UNKNOWN	2022/1485	CMA CONGO II	NOUVEAU CAS	PLH	TP	CRACHATS	SAL	GENE-XPERT(Test moleculaire)	yes	Yes	Yes	NOT DETECTED	NA	NA	Yes	NA	2022-03-03	2022-03-04
2022-03-01	UNKNOWN	2022/1486	CMA CONGO II	NOUVEAU CAS	PLH	TP	CRACHATS	SAL	GENE-XPERT(Test moleculaire)	Yes	Yes	Yes	DETECTED	VERY LOW	RR	Yes	NA	2022-03-03	2022-03-04
2022-03-01	UNKNOWN	2022/1487	CMA CONGO II	NOUVEAU CAS	PLH	TP	CRACHATS	MUQ	GENE-XPERT(Test moleculaire)	yes	Yes	Yes	NOT DETECTED	NA	NA	Yes	NA	2022-03-03	2022-03-04
2022-03-01	2022-03-01	2022/1488	HG DOUALA	NOUVEAU CAS	PLH	TP	LAVAGE BRONCHO ALVEOLAIRE	SAL	GENE-XPERT(Test moleculaire)	yes	Yes	Yes	NOT DETECTED	NA	NA	Yes	NA	2022-03-03	2022-03-04
2022-03-01	2022-03-01	2022/1495	HG DOUALA	RECHUTE	PLH	TP	CRACHATS	MUQ	GENE-XPERT(Test moleculaire)	yes	Yes	Yes	NOT DETECTED	NA	NA	Yes	NA	2022-03-03	2022-03-04
2022-03-01	UNKNOWN	2022/1496	PADRE PIO	NOUVEAU CAS	XX	XX	CRACHATS	MUQ	GENE-XPERT(Test moleculaire)	yes	Yes	Yes	NOT DETECTED	NA	NA	Yes	NA	2022-03-03	2022-03-04
2022-03-01	2022-03-02	2022/1497	CPP/HLD	NOUVEAU CAS	HOS	TP	CRACHATS	MUQ	GENE-XPERT(Test moleculaire)	yes	Yes	Yes	NOT DETECTED	NA	NA	Yes	NA	2022-03-03	2022-03-04
2022-03-01	2022-02-25	2022/1498	GTR/TB	CONTACT TB MDR	CHI	TP	CRACHATS	SAL	GENE-XPERT(Test moleculaire)	yes	Yes	Yes	NOT DETECTED	NA	NA	Yes	NA	2022-03-03	2022-03-04
2022-03-01	2022-02-25	2022/1499	GTR/TB	CONTACT TB MDR	CHI	TP	CRACHATS	SAL	GENE-XPERT(Test moleculaire)	yes	Yes	Yes	NOT DETECTED	NA	NA	Yes	NA	2022-03-03	2022-03-04
2022-03-02	UNKNOWN	2022/1538	HG DOUALA	NOUVEAU CAS	HOS	TEP	LIQUIDE CEPHALO-RACHIDIEN	CLAIR	GENE-XPERT(Test moleculaire)	yes	Yes	Yes	DETECTED	MEDIUM	NOT DETECTED	Yes	NA	2022-03-03	2022-03-03
2022-03-03	UNKNOWN	2022/1539	HC NOTRE DAME DE LOGPOM	NOUVEAU CAS	HOS	TP	CRACHATS	PUR	GENE-XPERT(Test moleculaire)	No	Yes	Yes	NOT DETECTED	NA	NA	Yes	NA	2022-03-05	2022-03-06
2022-03-03	UNKNOWN	2022/1540	HC NOTRE DAME DE LOGPOM	NOUVEAU CAS	HOS	TP	CRACHATS	MUQ	GENE-XPERT(Test moleculaire)	No	Yes	Yes	NOT DETECTED	NA	NA	Yes	NA	2022-03-05	2022-03-06
2022-03-03	UNKNOWN	2022/1541	HC NOTRE DAME DE LOGPOM	NOUVEAU CAS	CHI	TP	CRACHATS	SAL	GENE-XPERT(Test moleculaire)	Yes	Yes	Yes	DETECTED	LOW	SENSITIVE	Yes	NA	2022-03-05	2022-03-06
2022-03-03	UNKNOWN	2022/1544	CMA BONAMOUSSADI	UNKNOWN	XXX	TP	CRACHATS	SAL	GENE-XPERT(Test moleculaire)	No	Yes	Yes	NOT DETECTED	NA	NA	Yes	NA	2022-03-05	2022-03-06
2022-03-03	UNKNOWN	2022/1562	HD NEW BELL	UNKNOWN	UNK	TP	CRACHATS	SANG	GENE-XPERT(Test moleculaire)	yes	Yes	Yes	NOT DETECTED	NA	NA	Yes	NA	2022-03-05	2022-03-06
2022-03-03	UNKNOWN	2022/1563	HG DOUALA	NOUVEAU CAS	HOS	TP	LAVAGE BRONCHO ALVEOLAIRE	SAL	GENE-XPERT(Test moleculaire)	yes	Yes	Yes	NOT DETECTED	NA	NA	Yes	NA	2022-03-05	2022-03-06
2022-03-03	UNKNOWN	2022/1565	HM DOUALA	NOUVEAU CAS	EXT	TEP	TUBAGE GASTRIQUE		GENE-XPERT(Test moleculaire)	yes	Yes	Yes	NOT DETECTED	NA	NA	Yes	NA	2022-03-05	2022-03-06
2022-03-04	UNKNOWN	2022/1569	MISERICORDE	REPRISE	EXT	TP	CRACHATS	SAL	GENE-XPERT(Test moleculaire)	yes	No	Yes	NOT DETECTED	NA	NA	Yes	NA	2022-03-05	2022-03-05
2022-03-04	UNKNOWN	2022/1570	MISERICORDE	CONTACT TB MDR	CHI	TP	TUBAGE GASTRIQUE	SANGUINOLENTE	GENE-XPERT(Test moleculaire)	yes	Yes	Yes	DETECTED	HIGH	NOT DETECTED	Yes	NA	2022-03-05	2022-03-06
2022-03-04	UNKNOWN	2022/1571	MISERICORDE	CONTACT TB MDR	CHI	TP	TUBAGE GASTRIQUE	SAL	GENE-XPERT(Test moleculaire)	yes	Yes	Yes	NOT DETECTED	NA	NA	Yes	NA	2022-03-05	2022-03-06
2022-03-04	UNKNOWN	2022/1573	HM DOUALA	NOUVEAU CAS	EXT	TP	TUBAGE GASTRIQUE	MUG	GENE-XPERT(Test moleculaire)	yes	Yes	No	NOT DETECTED	NA	NA	Yes	NA	2022-03-05	2022-03-06
2022-03-04	UNKNOWN	2022/1574	CS SAINTE THERESSE PK10	NOUVEAU CAS	EXT	TP	CRACHATS	SAL	GENE-XPERT(Test moleculaire)	yes	Yes	Yes	DETECTED	MEDIUM	NOT DETECTED	Yes	NA	2022-03-05	2022-03-06
2022-03-04	UNKNOWN	2022/1575	HOPITAL DEO GRACIAS	NOUVEAU CAS	EXT	TP	CRACHATS	SAL	GENE-XPERT(Test moleculaire)	yes	Yes	No	NOT DETECTED	NA	NA	Yes	NA	2022-03-05	2022-03-06
2022-03-04	UNKNOWN	2022/1576	HOPITAL DEO GRACIAS	NOUVEAU CAS	EXT	TP	CRACHATS	SAL	GENE-XPERT(Test moleculaire)	yes	Yes	No	NOT DETECTED	NA	NA	Yes	NA	2022-03-05	2022-03-06
2022-03-04	UNKNOWN	2022/1577	EEC LOUM	NOUVEAU CAS	EXT	TP	CRACHATS	PUR	GENE-XPERT(Test moleculaire)	yes	Yes	No	NOT DETECTED	NA	NA	Yes	NA	2022-03-05	2022-03-06
2022-03-04	UNKNOWN	2022/1578	HD LOUM	RECHUTE	EXT	TP	CRACHATS	SAL	GENE-XPERT(Test moleculaire)	yes	Yes	No	NOT DETECTED	NA	NA	Yes	NA	2022-03-05	2022-03-06
2022-03-04	UNKNOWN	2022/1579	EEC LOUM	NOUVEAU CAS	EXT	TP	CRACHATS	PUR	GENE-XPERT(Test moleculaire)	yes	Yes	No	NOT DETECTED	NA	NA	Yes	NA	2022-03-05	2022-03-06
2022-03-04	UNKNOWN	2022/1580	HD LOUM	NOUVEAU CAS	EXT	TP	CRACHATS	SAL	GENE-XPERT(Test moleculaire)	yes	Yes	No	NOT DETECTED	NA	NA	Yes	NA	2022-03-05	2022-03-06
2022-03-04	UNKNOWN	2022/1581	EEC LOUM	NOUVEAU CAS	EXT	TP	CRACHATS	PUR	GENE-XPERT(Test moleculaire)	yes	Yes	Yes	NOT DETECTED	NA	NA	Yes	NA	2022-03-05	2022-03-06
2022-03-04	UNKNOWN	2022/1585	HG DOUALA	NOUVEAU CAS	EXT	TEP	LIQUIDE D ASCITE	JAUNATRE	GENE-XPERT(Test moleculaire)	yes	Yes	Yes	NOT DETECTED	NA	NA	Yes	NA	2022-03-05	2022-03-06
2022-03-04	UNKNOWN	2022/1586	HM DOUALA	NOUVEAU CAS	HOS	TP	TUBAGE GASTRIQUE	SAL	GENE-XPERT(Test moleculaire)	yes	Yes	Yes	NOT DETECTED	NA	NA	Yes	NA	2022-03-05	2022-03-06
2022-03-04	UNKNOWN	2022/1587	ST JEAN DE DIEU YASSA	NOUVEAU CAS	EXT	TP	CRACHATS	SAL	GENE-XPERT(Test moleculaire)	yes	Yes	Yes	DETECTED	MEDIUM	NOT DETECTED	Yes	NA	2022-03-05	2022-03-06
2022-03-04	UNKNOWN	2022/1588	ST JEAN DE DIEU YASSA	NOUVEAU CAS	EXT	TP	CRACHATS	SAL	GENE-XPERT(Test moleculaire)	yes	Yes	Yes	NOT DETECTED	NA	NA	Yes	NA	2022-03-05	2022-03-06
2022-03-04	UNKNOWN	2022/1589	ST JEAN DE DIEU YASSA	NOUVEAU CAS	EXT	TP	CRACHATS	PUR	GENE-XPERT(Test moleculaire)	yes	Yes	Yes	NOT DETECTED	NA	NA	Yes	NA	2022-03-05	2022-03-06
2022-03-08	UNKNOWN	2022/1669	HD BONASSAMA	NOUVEAU CAS	PLH	TP	TUBAGE GASTRIQUE	SANGUINOLENTE	GENE-XPERT(Test moleculaire)	yes	Yes	Yes	NOT DETECTED	NA	NA	Yes	NA	2022-03-09	2022-03-10
2022-03-08	UNKNOWN	2022/1670	HM DOUALA	NOUVEAU CAS	HOS	TP	TUBAGE GASTRIQUE	SAL	GENE-XPERT(Test moleculaire)	yes	Yes	Yes	NOT DETECTED	NA	NA	Yes	NA	2022-03-09	2022-03-10
2022-03-08	UNKNOWN	2022/1673	CSI BONANJO	NOUVEAU CAS	PLH	TP	CRACHATS	SAL	GENE-XPERT(Test moleculaire)	yes	Yes	Yes	NOT DETECTED	NA	NA	Yes	NA	2022-03-09	2022-03-10
2022-03-08	UNKNOWN	2022/1676	CLINIQUE CŒUR ET VIE	NOUVEAU CAS	HOS	TP	CRACHATS	MUQ	GENE-XPERT(Test moleculaire)	yes	Yes	Yes	NOT DETECTED	NA	NA	Yes	NA	2022-03-09	2022-03-10
2022-03-08	UNKNOWN	2022/1677	PADRE PIO	NOUVEAU CAS	HOS	TP	CRACHATS	PUR	GENE-XPERT(Test moleculaire)	yes	Yes	Yes	NOT DETECTED	NA	NA	Yes	NA	2022-03-09	2022-03-10
2022-03-08	UNKNOWN	2022/1678	HM DOUALA	NOUVEAU CAS	HOS	TP	TUBAGE GASTRIQUE	SAL	GENE-XPERT(Test moleculaire)	yes	Yes	Yes	NOT DETECTED	NA	NA	Yes	NA	2022-03-09	2022-03-10
2022-03-08	UNKNOWN	2022/1679	HD BONASSAMA	NOUVEAU CAS	EXT	TP	CRACHATS	SAL	GENE-XPERT(Test moleculaire)	yes	Yes	Yes	NOT DETECTED	NA	NA	Yes	NA	2022-03-09	2022-03-10
2022-03-08	UNKNOWN	2022/1680	POLYCLINIQUE DE ROND POINT	NOUVEAU CAS	EXT	TP	CRACHATS	SAL	GENE-XPERT(Test moleculaire)	yes	Yes	Yes	NOT DETECTED	NA	NA	Yes	NA	2022-03-09	2022-03-10
2022-03-08	UNKNOWN	2022/1682	HD LOGBABA	NOUVEAU CAS	HOS	TP	CRACHATS	SAL	GENE-XPERT(Test moleculaire)	yes	Yes	Yes	NOT DETECTED	NA	NA	Yes	NA	2022-03-09	2022-03-10
2022-03-11	2022-03-10	2022/1766	HG DOUALA	NOUVEAU CAS	EXT	TP	LAVAGE BRONCHO ALVEOLAIRE	SAL	GENE-XPERT(Test moleculaire)	yes	Yes	Yes	NOT DETECTED	NA	NA	Yes	NA	2022-03-13	2022-03-14
2022-03-11	09/03/20222	2022/1775	CMA BEPANDA	NOUVEAU CAS	PLH	TP	CRACHATS	SAL	GENE-XPERT(Test moleculaire)	yes	Yes	Yes	NOT DETECTED	NA	NA	Yes	NA	2022-03-13	2022-03-14
2022-03-11	UNKNOWN	2022/1778	HD NEW BELL	NOUVEAU CAS	CHI	TP	CRACHATS	SAL	GENE-XPERT(Test moleculaire)	yes	Yes	Yes	NOT DETECTED	NA	NA	Yes	NA	2022-03-13	2022-03-14
2022-03-11	UNKNOWN	2022/1779	HD NEW BELL	NOUVEAU CAS	CHI	TP	CRACHATS	SAL	GENE-XPERT(Test moleculaire)	yes	Yes	Yes	NOT DETECTED	NA	NA	Yes	NA	2022-03-13	2022-03-14
2022-03-11	2022-03-10	2022/1780	HD NEW BELL	RECHUTE	HOS	TP	CRACHATS	SAL	GENE-XPERT(Test moleculaire)	yes	Yes	Yes	NOT DETECTED	NA	NA	Yes	NA	2022-03-13	2022-03-14
2022-03-11	2022-03-08	2022/1781	HD NEW BELL	RECHUTE	EXT	TP	CRACHATS	PUR	GENE-XPERT(Test moleculaire)	yes	Yes	Yes	NOT DETECTED	NA	NA	Yes	NA	2022-03-13	2022-03-14
2022-03-11	2022-03-08	2022/1783	HD NEW BELL	RECHUTE	PLH	TP	CRACHATS	SAL	GENE-XPERT(Test moleculaire)	yes	Yes	Yes	NOT DETECTED	NA	NA	Yes	NA	2022-03-13	2022-03-14
2022-03-14	2022-03-14	2022/1787	HG DOUALA	NOUVEAU CAS	EXT	TP	LAVAGE BRONCHO ALVEOLAIRE	SAL	GENE-XPERT(Test moleculaire)	yes	Yes	Yes	NOT DETECTED	NA	NA	Yes	NA	2022-03-15	2022-03-16
2022-03-14	2022-03-14	2022/1788	H GENYCO PEDIATRIQUE DOUALA	NOUVEAU CAS	CHI	TEP	LIQUIDE D'ASCITE	SAL	GENE-XPERT(Test moleculaire)	yes	Yes	Yes	NOT DETECTED	NA	NA	Yes	NA	2022-03-15	2022-03-16
2022-03-14	2022-03-14	2022/1789	HG DOUALA	NOUVEAU CAS	EXT	TP	LAVAGE BRONCHO ALVEOLAIRE	SAL	GENE-XPERT(Test moleculaire)	yes	Yes	Yes	NOT DETECTED	NA	NA	Yes	NA	2022-03-15	2022-03-16
2022-03-14	UNKNOWN	2022/1790	POLYCLINIQUE MUNA	NOUVEAU CAS	PLH	TP	CRACHATS	SAL	GENE-XPERT(Test moleculaire)	yes	Yes	Yes	NOT DETECTED	NA	NA	Yes	NA	2022-03-15	2022-03-16
2022-03-14	2022-03-14	2022/1793	HG DOUALA	NOUVEAU CAS	EXT	TP	LAVAGE BRONCHO ALVEOLAIRE	SAL	GENE-XPERT(Test moleculaire)	yes	Yes	Yes	NOT DETECTED	NA	NA	Yes	NA	2022-03-15	2022-03-16
2022-03-14	UNKNOWN	2022/1797	MISERICORDE	NOUVEAU CAS	PLH	TP	CRACHATS	SAL	GENE-XPERT(Test moleculaire)	yes	Yes	Yes	NOT DETECTED	NA	NA	Yes	NA	2022-03-15	2022-03-16
2022-03-14	UNKNOWN	2022/1798	MISERICORDE	NOUVEAU CAS	CHI	TP	CRACHATS	SAL	GENE-XPERT(Test moleculaire)	yes	Yes	Yes	NOT DETECTED	NA	NA	Yes	NA	2022-03-15	2022-03-16
2022-03-14	UNKNOWN	2022/1804	CP EMILIE SAKER	NOUVEAU CAS	PLH	TP	CRACHATS	PUR	GENE-XPERT(Test moleculaire)	yes	Yes	Yes	DETECTED	LOW	SENSITIVE	Yes	NA	2022-03-15	2022-03-16
2022-03-14	2022-03-08	2022/1810	HD LOUM	NOUVEAU CAS	HOS	TP	CRACHATS	MUQ	GENE-XPERT(Test moleculaire)	yes	Yes	Yes	NOT DETECTED	NA	NA	Yes	NA	2022-03-15	2022-03-16
2022-03-14	2022-03-09	2022/1812	HD LOUM	NOUVEAU CAS	CHI	TP	CRACHATS	SAL	GENE-XPERT(Test moleculaire)	yes	Yes	Yes	DETECTED	LOW	SENSITIVE	Yes	NA	2022-03-15	2022-03-16
2022-03-14	2022-03-14	2022/1815	ST PADRE PIO	NOUVEAU CAS	PLH	TP	CRACHATS	SAL	GENE-XPERT(Test moleculaire)	yes	No	Yes	DETECTED	MEDIUM	SENSITIVE	Yes	NA	2022-03-15	2022-03-16
2022-03-14	2022-03-14	2022/1816	AD LUCEM BALI	NOUVEAU CAS	PLH	TP	CRACHATS	SAL	GENE-XPERT(Test moleculaire)	yes	Yes	Yes	NOT DETECTED	NA	NA	Yes	NA	2022-03-15	2022-03-16
2022-03-14	2022-03-04	2022/1817	AD LUCEM BONAMOUSSADI	RECHUTE	EXT	TP	CRACHATS	PUR	GENE-XPERT(Test moleculaire)	yes	Yes	Yes	NOT DETECTED	NA	NA	Yes	NA	2022-03-15	2022-03-16
2022-03-14	2022-03-08	2022/1818	AD LUCEM BONAMOUSSADI	NOUVEAU CAS	PLH	TP	CRACHATS	PUR	GENE-XPERT(Test moleculaire)	yes	Yes	Yes	DETECTED	LOW	SENSITIVE	Yes	NA	2022-03-15	2022-03-16
2022-03-14	2022-03-06	2022/1819	AD LUCEM BONAMOUSSADI	NOUVEAU CAS	HOS	TP	CRACHATS	SAL	GENE-XPERT(Test moleculaire)	yes	Yes	Yes	DETECTED	HIGH	SENSITIVE	Yes	NA	2022-03-15	2022-03-16
2022-03-14	UNKNOWN	2022/1820	AD LUCEM BONAMOUSSADI	NOUVEAU CAS	HOS	TP	CRACHATS	SAL	GENE-XPERT(Test moleculaire)	Yes	Yes	Yes	NOT DETECTED	NA	NA	Yes	NA	2022-03-15	2022-03-16
2022-03-14	2022-03-06	2022/1821	AD LUCEM BONAMOUSSADI	NOUVEAU CAS	HOS	TP	CRACHATS	MPU	GENE-XPERT(Test moleculaire)	Yes	Yes	Yes	NOT DETECTED	NA	NA	Yes	NA	2022-03-15	2022-03-16
2022-03-14	2022-03-05	2022/1822	AD LUCEM BONAMOUSSADI	NOUVEAU CAS	HOS	TP	CRACHATS	SAL	GENE-XPERT(Test moleculaire)	yes	No	Yes	DETECTED	VERY LOW	SENSITIVE	Yes	NA	2022-03-15	2022-03-16
2022-03-14	2022-03-08	2022/1823	HD NEW BELL	NOUVEAU CAS	CHI	TP	CRACHATS	SAL	GENE-XPERT(Test moleculaire)	Yes	Yes	Yes	NOT DETECTED	NA	NA	Yes	NA	2022-03-15	2022-03-16
2022-03-14	2022-03-07	2022/1824	HD NEW BELL	NOUVEAU CAS	CHI	TP	CRACHATS	SAL	GENE-XPERT(Test moleculaire)	Yes	Yes	Yes	NOT DETECTED	NA	NA	Yes	NA	2022-03-15	2022-03-16
2022-03-14	2021-12-21	2022/1825	HD NEW BELL	CONTACT TB	CHI	TP	CRACHATS	SAL	GENE-XPERT(Test moleculaire)	Yes	Yes	Yes	NOT DETECTED	NA	NA	Yes	NA	2022-03-15	2022-03-16
2022-03-14	2022-03-04	2022/1826	HD NEW BELL	RECHUTE	EXT	TP	CRACHATS	SAL	GENE-XPERT(Test moleculaire)	Yes	Yes	Yes	NOT DETECTED	NA	NA	Yes	NA	2022-03-15	2022-03-16
2022-03-14	2022-03-04	2022/1827	HD NEW BELL	RECHUTE	EXT	TP	CRACHATS	SAL	GENE-XPERT(Test moleculaire)	Yes	Yes	Yes	NOT DETECTED	NA	NA	Yes	NA	2022-03-15	2022-03-16
2022-03-14	UNKNOWN	2022/1828	HD NEW BELL	RECHUTE	PLH	TP	CRACHATS	PUR	GENE-XPERT(Test moleculaire)	Yes	Yes	Yes	NOT DETECTED	NA	NA	Yes	NA	2022-03-15	2022-03-16
2022-03-14	2022-03-07	2022/1829	HD NEW BELL	NOUVEAU CAS	ART	TP	CRACHATS	SAL	GENE-XPERT(Test moleculaire)	Yes	Yes	Yes	NOT DETECTED	NA	NA	Yes	NA	2022-03-15	2022-03-16
2022-03-14	2022-03-08	2022/1830	HD NEW BELL	NOUVEAU CAS	UNK	TP	CRACHATS	SAL	GENE-XPERT(Test moleculaire)	Yes	Yes	Yes	NOT DETECTED	NA	NA	Yes	NA	2022-03-15	2022-03-16
2022-03-14	2022-03-09	2022/1836	NEW BELL PRISON	NOUVEAU CAS	UNK	TP	CRACHATS	SAL	GENE-XPERT(Test moleculaire)	yes	Yes	Yes	NOT DETECTED	NA	NA	Yes	NA	2022-03-16	2022-03-17
2022-03-14	2022-03-09	2022/1837	NEW BELL PRISON	NOUVEAU CAS	UNK	TP	CRACHATS	PUR	GENE-XPERT(Test moleculaire)	yes	Yes	Yes	DETECTED	HIGH	SENSITIVE	Yes	NA	2022-03-16	2022-03-17
2022-03-14	2022-03-09	2022/1838	NEW BELL PRISON	NOUVEAU CAS	UNK	TP	CRACHATS	SAL	GENE-XPERT(Test moleculaire)	yes	Yes	Yes	NOT DETECTED	NA	NA	Yes	NA	2022-03-16	2022-03-17
2022-03-14	2022-03-09	2022/1839	NEW BELL PRISON	NOUVEAU CAS	UNK	TP	CRACHATS	SAL	GENE-XPERT(Test moleculaire)	yes	Yes	Yes	NOT DETECTED	NA	NA	Yes	NA	2022-03-16	2022-03-17
2022-03-14	2022-03-09	2022/1840	NEW BELL PRISON	NOUVEAU CAS	UNK	TP	CRACHATS	SAL	GENE-XPERT(Test moleculaire)	yes	Yes	Yes	DETECTED	HIGH	SENSITIVE	Yes	NA	2022-03-16	2022-03-17
2022-03-14	2022-03-09	2022/1841	NEW BELL PRISON	NOUVEAU CAS	UNK	TP	CRACHATS	PUR	GENE-XPERT(Test moleculaire)	Yes	Yes	Yes	DETECTED	TRACE	INDETERMINED	Yes	NA	2022-03-16	2022-03-17
2022-03-14	2022-03-09	2022/1842	NEW BELL PRISON	NOUVEAU CAS	UNK	TP	CRACHATS	PUR	GENE-XPERT(Test moleculaire)	yes	Yes	Yes	NOT DETECTED	NA	NA	Yes	NA	2022-03-16	2022-03-18
2022-03-14	2022-03-09	2022/1843	NEW BELL PRISON	NOUVEAU CAS	UNK	TP	CRACHATS	SAL	GENE-XPERT(Test moleculaire)	yes	Yes	Yes	NOT DETECTED	NA	NA	Yes	NA	2022-03-16	2022-03-17
2022-03-14	2022-03-09	2022/1844	NEW BELL PRISON	NOUVEAU CAS	UNK	TP	CRACHATS	PUR	GENE-XPERT(Test moleculaire)	yes	Yes	Yes	NOT DETECTED	NA	NA	Yes	NA	2022-03-16	2022-03-17
2022-03-14	2022-03-09	2022/1845	NEW BELL PRISON	NOUVEAU CAS	UNK	TP	CRACHATS	PUR	GENE-XPERT(Test moleculaire)	yes	Yes	Yes	DETECTED	HIGH	SENSITIVE	Yes	NA	2022-03-16	2022-03-17
2022-03-14	2022-03-09	2022/1846	NEW BELL PRISON	NOUVEAU CAS	UNK	TP	CRACHATS	PUR	GENE-XPERT(Test moleculaire)	yes	No	Yes	NOT DETECTED	NA	NA	Yes	NA	2022-03-16	2022-03-17
2022-03-14	2022-03-09	2022/1847	NEW BELL PRISON	NOUVEAU CAS	UNK	TP	CRACHATS	SAL	GENE-XPERT(Test moleculaire)	yes	Yes	Yes	DETECTED	HIGH	SENSITIVE	Yes	NA	2022-03-16	2022-03-17
2022-03-14	2022-03-09	2022/1848	NEW BELL PRISON	NOUVEAU CAS	UNK	TP	CRACHATS	SAL	GENE-XPERT(Test moleculaire)	yes	No	Yes	NOT DETECTED	NA	NA	Yes	NA	2022-03-16	2022-03-17
2022-03-14	2022-03-09	2022/1849	NEW BELL PRISON	NOUVEAU CAS	UNK	TP	CRACHATS	SAL	GENE-XPERT(Test moleculaire)	Yes	Yes	Yes	DETECTED	HIGH	SENSITIVE	Yes	NA	2022-03-16	2022-03-17
2022-03-14	2022-03-09	2022/1850	NEW BELL PRISON	NOUVEAU CAS	UNK	TP	CRACHATS	SAL	GENE-XPERT(Test moleculaire)	yes	No	Yes	NOT DETECTED	NA	NA	Yes	NA	2022-03-16	2022-03-17
2022-03-14	2022-03-09	2022/1851	NEW BELL PRISON	NOUVEAU CAS	UNK	TP	CRACHATS	PUR	GENE-XPERT(Test moleculaire)	yes	No	Yes	NOT DETECTED	NA	NA	Yes	NA	2022-03-16	2022-03-17
2022-03-14	2022-03-09	2022/1852	NEW BELL PRISON	NOUVEAU CAS	UNK	TP	CRACHATS	PUR	GENE-XPERT(Test moleculaire)	yes	No	Yes	NOT DETECTED	NA	NA	Yes	NA	2022-03-16	2022-03-17
2022-03-14	2022-03-09	2022/1853	NEW BELL PRISON	NOUVEAU CAS	UNK	TP	CRACHATS	PUR	GENE-XPERT(Test moleculaire)	Yes	Yes	Yes	DETECTED	HIGH	SENSITIVE	Yes	NA	2022-03-16	2022-03-17
2022-03-14	2022-03-09	2022/1854	NEW BELL PRISON	NOUVEAU CAS	UNK	TP	CRACHATS	PUR	GENE-XPERT(Test moleculaire)	yes	No	Yes	NOT DETECTED	NA	NA	Yes	NA	2022-03-16	2022-03-17
2022-03-14	2022-03-09	2022/1855	NEW BELL PRISON	NOUVEAU CAS	UNK	TP	CRACHATS	PUR	GENE-XPERT(Test moleculaire)	Yes	Yes	Yes	DETECTED	TRACE	INDETERMINED	Yes	NA	2022-03-16	2022-03-17
2022-03-14	2022-03-09	2022/1856	NEW BELL PRISON	NOUVEAU CAS	UNK	TP	CRACHATS	SAL	GENE-XPERT(Test moleculaire)	yes	No	Yes	NOT DETECTED	NA	NA	Yes	NA	2022-03-16	2022-03-17
2022-03-14	2022-03-09	2022/1858	NEW BELL PRISON	NOUVEAU CAS	UNK	TP	CRACHATS	PUR	GENE-XPERT(Test moleculaire)	yes	Yes	No	NOT DETECTED	NA	NA	Yes	NA	2022-03-16	2022-03-17
2022-03-14	2022-03-09	2022/1859	NEW BELL PRISON	NOUVEAU CAS	UNK	TP	CRACHATS	PUR	GENE-XPERT(Test moleculaire)	yes	Yes	No	NOT DETECTED	NA	NA	Yes	NA	2022-03-16	2022-03-17
2022-03-14	2022-03-09	2022/1860	NEW BELL PRISON	NOUVEAU CAS	UNK	TP	CRACHATS	SAL	GENE-XPERT(Test moleculaire)	yes	Yes	No	NOT DETECTED	NA	NA	Yes	NA	2022-03-16	2022-03-17
2022-03-15	2022-03-14	2022/1894	HM DOUALA	NOUVEAU CAS	PLH	TP	TUBAGE GASTRIQUE	SAL	GENE-XPERT(Test moleculaire)	Yes	Yes	Yes	DETECTED	LOW	SENSITIVE	Yes	NA	2022-03-17	2022-03-18
2022-03-15	2022-03-14	2022/1895	HD NYLON	REPRISE	EXT	TP	CRACHATS	SAL	GENE-XPERT(Test moleculaire)	yes	Yes	No	NOT DETECTED	NA	NA	Yes	NA	2022-03-17	2022-03-18
2022-03-15	2022-03-14	2022/1896	HD BONASSAMA	RECHUTE	EXT	TP	CRACHATS	PUR	GENE-XPERT(Test moleculaire)	Yes	Yes	Yes	DETECTED	MEDIUM	SENSITIVE	Yes	NA	2022-03-17	2022-03-18		8
2022-03-15	2022-03-15	2022/1898	HD BONASSAMA	NOUVEAU CAS	UNK	TP	CRACHATS	MUQ	GENE-XPERT(Test moleculaire)	yes	Yes	No	NOT DETECTED	NA	NA	Yes	NA	2022-03-17	2022-03-18
2022-03-16	UNKNOWN	2022/1899	HR LIMBE	RECHUTE	ART	TP	CRACHATS	MPU	GENE-XPERT(Test moleculaire)	Yes	Yes	Yes	NOT DETECTED	NA	NA	Yes	NA	2022-03-17	2022-03-18
2022-03-16	UNKNOWN	2022/1900	CMR/HLD	ECHEC	PLH	TP	CRACHATS	MUQ	GENE-XPERT(Test moleculaire)	Yes	Yes	Yes	NOT DETECTED	NA	NA	Yes	NA	2022-03-17	2022-03-18
2022-03-16	UNKNOWN	2022/1901	CMR BONANJO	NOUVEAU CAS	HOS	TP	CRACHATS	MUQ/SAL	GENE-XPERT(Test moleculaire)	yes	No	Yes	DETECTED	VERY LOW	SENSITIVE	Yes	NA	2022-03-17	2022-03-18
2022-03-16	UNKNOWN	2022/1903	HM DOUALA	NOUVEAU CAS	HOS	TP	TUBAGE GASTRIQUE	SAL	GENE-XPERT(Test moleculaire)	Yes	Yes	Yes	NOT DETECTED	NA	NA	Yes	NA	2022-03-17	2022-03-18
2022-03-16	UNKNOWN	2022/1905	CMR BONANJO	NOUVEAU CAS	EXT	TEP	LIQUIDE PLEURAL	JAUNATRE	GENE-XPERT(Test moleculaire)	Yes	Yes	Yes	NOT DETECTED	NA	NA	Yes	NA	2022-03-17	2022-03-18
2022-03-16	UNKNOWN	2022/1912	JEAN DE MALTE	NOUVEAU CAS	HOS	TP	CRACHATS	SAL	GENE-XPERT(Test moleculaire)	Yes	Yes	Yes	NOT DETECTED	NA	NA	Yes	NA	2022-03-17	2022-03-18
2022-03-16	UNKNOWN	2022/1913	JEAN DE MALTE	NOUVEAU CAS	CHI	TP	ASPIRATION GASTRIQUE	MUQ	GENE-XPERT(Test moleculaire)	No	Yes	Yes	NOT DETECTED	NA	NA	Yes	NA	2022-03-17	2022-03-18
2022-03-17	2022-03-16	2022/1937	HM DOUALA	REPRISE	PLH	TP	TUBAGE GASTRIQUE	MUQ	GENE-XPERT(Test moleculaire)	yes	Yes	No	NOT DETECTED	NA	NA	Yes	NA	2022-03-19	2022-03-20
2022-03-17	UNKNOWN	2022/1938	HM DOUALA	NOUVEAU CAS	ART	TP	TUBAGE GASTRIQUE	SAL	GENE-XPERT(Test moleculaire)	yes	Yes	No	NOT DETECTED	NA	NA	Yes	NA	2022-03-19	2022-03-20
2022-03-17	UNKNOWN	2022/1944	CPS MEDICO-SOCIAL DE BOKO	CONTACT	EXT	TP	CRACHATS	SAL	GENE-XPERT(Test moleculaire)	Yes	Yes	Yes	DETECTED	MEDIUM	SENSITIVE	Yes	NA	2022-03-19	2022-03-20
2022-03-17	UNKNOWN	2022/1947	HD LOGBABA	NOUVEAU CAS	EXT	TP	TUBAGE GASTRIQUE	SAL	GENE-XPERT(Test moleculaire)	Yes	Yes	Yes	DETECTED	HIGH	SENSITIVE	Yes	NA	2022-03-19	2022-03-20
2022-03-22	UNKNOWN	2022/2075	CM BON SECOURS	UNKNOWN	HOS	TP	CRACHATS	SAL	GENE-XPERT(Test moleculaire)	Yes	Yes	Yes	NOT DETECTED	NA	NA	Yes	NA	2022-03-22	2022-03-23
2022-03-22	2022-03-18	2022/2083	POLYCLINIQUE POITIERS	NOUVEAU CAS	PLH	TP	CRACHATS	SAL	GENE-XPERT(Test moleculaire)	Yes	Yes	Yes	DETECTED	MEDIUM	SENSITIVE	Yes	NA	2022-03-22	2022-03-23
2022-03-22	2022-03-18	2022/2084	POLYCLINIQUE POITIERS	NOUVEAU CAS	PLH	TP	CRACHATS	SAL	GENE-XPERT(Test moleculaire)	No	Yes	Yes	NOT DETECTED	NA	NA	Yes	NA	2022-03-22	2022-03-23
2022-03-22	2022-03-18	2022/2085	POLYCLINIQUE POITIERS	NOUVEAU CAS	PLH	TP	CRACHATS	SAL	GENE-XPERT(Test moleculaire)	No	Yes	Yes	NOT DETECTED	NA	NA	Yes	NA	2022-03-22	2022-03-23
2022-03-22	2022-03-18	2022/2086	POLYCLINIQUE POITIERS	NOUVEAU CAS	PLH	TP	CRACHATS	SAL	GENE-XPERT(Test moleculaire)	No	Yes	Yes	NOT DETECTED	NA	NA	Yes	NA	2022-03-23	2022-03-24
2022-03-22	2022-03-18	2022/2087	POLYCLINIQUE POITIERS	NOUVEAU CAS	HOS	TP	CRACHATS	SAL	GENE-XPERT(Test moleculaire)	No	Yes	Yes	NOT DETECTED	NA	NA	Yes	NA	2022-03-23	2022-03-24
2022-03-22	2022-03-19	2022/2089	CMA CONGO II	NOUVEAU CAS	PLH	TP	CRACHATS	MUQ	GENE-XPERT(Test moleculaire)	yes	Yes	Yes	NOT DETECTED	NA	NA	Yes	NA	2022-03-24	2022-03-25
2022-03-22	2022-03-19	2022/2090	CMA CONGO II	NOUVEAU CAS	PLH	TP	CRACHATS	SAL	GENE-XPERT(Test moleculaire)	yes	Yes	Yes	NOT DETECTED	NA	NA	Yes	NA	2022-03-24	2022-03-26
2022-03-22	2022-03-19	2022/2091	CMA CONGO II	NOUVEAU CAS	PLH	TP	CRACHATS	SAL	GENE-XPERT(Test moleculaire)	yes	Yes	Yes	NOT DETECTED	NA	NA	Yes	NA	2022-03-24	2022-03-25
2022-03-22	2022-03-19	2022/2092	CMA CONGO II	NOUVEAU CAS	PLH	TP	CRACHATS	SAL	GENE-XPERT(Test moleculaire)	Yes	Yes	Yes	DETECTED	HIGH	SENSITIVE	Yes	NA	2022-03-24	2022-03-25
2022-03-22	2022-03-19	2022/2093	CMA CONGO II	NOUVEAU CAS	PLH	TP	CRACHATS	SAL	GENE-XPERT(Test moleculaire)	yes	Yes	Yes	NOT DETECTED	NA	NA	Yes	NA	2022-03-24	2022-03-25
2022-03-24	2022-03-19	2022/2099	HD BONASSAMA	NOUVEAU CAS	HOS	TP	CRACHATS	PUR	GENE-XPERT(Test moleculaire)	No	Yes	Yes	NOT DETECTED	NA	NA	Yes	NA	2022-03-24	2022-03-25
2022-03-24	2022-03-19	2022/2101	HD BONASSAMA	NOUVEAU CAS	ART	TP	CRACHATS	SAL	GENE-XPERT(Test moleculaire)	No	Yes	Yes	NOT DETECTED	NA	NA	Yes	NA	2022-03-25	2022-03-26
2022-03-24	2022-03-23	2022/2108	CSI BONANJO	NOUVEAU CAS	PLH	TP	CRACHATS	SAL	GENE-XPERT(Test moleculaire)	yes	Yes	Yes	NOT DETECTED	NA	NA	Yes	NA	2022-03-25	2022-03-26
2022-03-24	2022-03-22	2022/2109	CMR BONANJO	NOUVEAU CAS	HOS	TP	CRACHATS	SAL	GENE-XPERT(Test moleculaire)	yes	Yes	Yes	NOT DETECTED	NA	NA	Yes	NA	2022-03-25	2022-03-26
2022-03-24	2022-03-18	2022/2112	CMA BONAMOUSSADI	NOUVEAU CAS	PLH	TP	CRACHATS	SAL	GENE-XPERT(Test moleculaire)	yes	Yes	Yes	DETECTED LOW	NA	NA	Yes	NA	2022-03-25	2022-03-26
2022-03-24	2022-03-08	2022/2118	CM MARIE MERE	NOUVEAU CAS	ART	TP	CRACHATS	PUR	GENE-XPERT(Test moleculaire)	yes	Yes	Yes	NOT DETECTED	NA	NA	Yes	NA	2022-03-25	2022-03-27
2022-03-24	2022-03-09	2022/2120	CM MARIE MERE	NOUVEAU CAS	ART	TP	CRACHATS	SAL	GENE-XPERT(Test moleculaire)	yes	Yes	Yes	NOT DETECTED	NA	NA	Yes	NA	2022-03-25	2022-03-26
2022-03-24	2022-03-11	2022/2121	CM MARIE MERE	NOUVEAU CAS	PLH	TP	CRACHATS	SAL	GENE-XPERT(Test moleculaire)	yes	Yes	Yes	NOT DETECTED	NA	NA	Yes	NA	2022-03-25	2022-03-26
2022-03-24	2022-03-17	2022/2126	CM MARIE MERE	NOUVEAU CAS	HOS	TP	CRACHATS	PUR	GENE-XPERT(Test moleculaire)	yes	Yes	Yes	NOT DETECTED	NA	NA	Yes	NA	2022-03-25	2022-03-26
2022-03-24	2022-03-23	2022/2128	HD LOGBABA	NOUVEAU CAS	ART	TP	CRACHATS	PUR	GENE-XPERT(Test moleculaire)	yes	Yes	Yes	NOT DETECTED	NA	NA	Yes	NA	2022-03-25	2022-03-26
2022-03-25	2022-03-21	2022/2131	HD LOGBABA	NOUVEAU CAS	HOS	TP	CRACHATS	SAL	GENE-XPERT(Test moleculaire)	No	Yes	Yes	NOT DETECTED	NA	NA	Yes	NA	2022-03-25	2022-03-26
2022-03-25	2022-03-22	2022/2133	HD LOGBABA	NOUVEAU CAS	HOS	TP	CRACHATS	SAL	GENE-XPERT(Test moleculaire)	yes	Yes	Yes	NOT DETECTED	NA	NA	Yes	NA	2022-03-25	2022-03-26
2022-03-25	2022-03-22	2022/2134	HD LOGBABA	NOUVEAU CAS	HOS	TP	CRACHATS	SAL	GENE-XPERT(Test moleculaire)	yes	Yes	Yes	NOT DETECTED	NA	NA	Yes	NA	2022-03-25	2022-03-26
2022-03-25	2022-03-22	2022/2135	HD LOGBABA	NOUVEAU CAS	HOS	TP	CRACHATS	SAL	GENE-XPERT(Test moleculaire)	yes	Yes	Yes	NOT DETECTED	NA	NA	Yes	NA	2022-03-25	2022-03-26
2022-03-25	2022-03-21	2022/2137	HD LOGBABA	NOUVEAU CAS	CHI	TP	CRACHATS	SAL	GENE-XPERT(Test moleculaire)	yes	Yes	Yes	NOT DETECTED	NA	NA	Yes	NA	2022-03-25	2022-03-26
2022-03-25	21/03/20222	2022/2138	HD LOGBABA	NOUVEAU CAS	ART	TP	CRACHATS	SAL	GENE-XPERT(Test moleculaire)	yes	Yes	Yes	NOT DETECTED	NA	NA	Yes	NA	2022-03-25	2022-03-26
2022-03-25	2022-03-21	2022/2139	HD LOGBABA	NOUVEAU CAS	CHI	TP	TUBAGE GASTRIQUE	SAL	GENE-XPERT(Test moleculaire)	yes	Yes	Yes	NOT DETECTED	NA	NA	Yes	NA	2022-03-25	2022-03-26
2022-03-25	2022-03-21	2022/2140	HD LOGBABA	NOUVEAU CAS	CHI	TP	TUBAGE GASTRIQUE	SAL	GENE-XPERT(Test moleculaire)	yes	Yes	Yes	NOT DETECTED	NA	NA	Yes	NA	2022-03-25	2022-03-26
2022-03-25	UNKNOWN	2022/2143	CMA NDOKOTI	NOUVEAU CAS	PLH	TP	CRACHATS	SAL	GENE-XPERT(Test moleculaire)	yes	Yes	Yes	NOT DETECTED	NA	NA	Yes	NA	2022-03-25	2022-03-26
2022-03-25	UNKNOWN	2022/2148	HD BONASSAMA	NOUVEAU CAS	HOS	TP	TUBAGE GASTRIQUE	MUQ	GENE-XPERT(Test moleculaire)	yes	Yes	Yes	NOT DETECTED	NA	NA	Yes	NA	2022-03-25	2022-03-26
2022-03-26	UNKNOWN	2022/2159	CS LA GRACE NEWBELL	NOUVEAU CAS	HOS	TP	CRACHATS	SAL	GENE-XPERT(Test moleculaire)	yes	Yes	Yes	NOT DETECTED	NA	NA	Yes	NA	2022-03-28	2022-03-29
2022-03-26	UNKNOWN	2022/2168	CMR BONANJO	NOUVEAU CAS	HOS	TP	CRACHATS	MUQ	GENE-XPERT(Test moleculaire)	yes	Yes	Yes	NOT DETECTED	NA	NA	Yes	NA	2022-03-28	2022-03-29
2022-03-26	UNKNOWN	2022/2171	CMA BEPANDA	NOUVEAU CAS	HOS	TP	CRACHATS	PUR	GENE-XPERT(Test moleculaire)	yes	Yes	Yes	NOT DETECTED	NA	NA	Yes	NA	2022-03-28	2022-03-29
2022-03-26	UNKNOWN	2022/2173	CMA BEPANDA	NOUVEAU CAS	EXT	TP	CRACHATS	SAL	GENE-XPERT(Test moleculaire)	yes	Yes	Yes	NOT DETECTED	NA	NA	Yes	NA	2022-03-28	2022-03-29
2022-03-28	2022-03-23	2022/2185	HD LOGBABA	NOUVEAU CAS	HOS	TP	CRACHATS	SAL	GENE-XPERT(Test moleculaire)	yes	Yes	Yes	NOT DETECTED	NA	NA	Yes	NA	2022-03-28	2022-03-29
2022-03-29	UNKNOWN	2022/2191	CMA CONGO II	NOUVEAU CAS	PLH	TP	CRACHATS	SAL	GENE-XPERT(Test moleculaire)	yes	Yes	Yes	NOT DETECTED	NA	NA	Yes	NA	2022-03-29	2022-03-30
2022-03-29	UNKNOWN	2022/2192	CMA CONGO II	NOUVEAU CAS	PLH	TP	CRACHATS	SAL	GENE-XPERT(Test moleculaire)	yes	Yes	Yes	NOT DETECTED	NA	NA	Yes	NA	2022-03-29	2022-03-30
2022-03-29	UNKNOWN	2022/2193	CMA CONGO II	NOUVEAU CAS	PLH	TP	CRACHATS	SAL	GENE-XPERT(Test moleculaire)	yes	Yes	Yes	NOT DETECTED	NA	NA	Yes	NA	2022-03-29	2022-03-30
2022-03-29	UNKNOWN	2022/2194	CMA CONGO II	NOUVEAU CAS	PLH	TP	CRACHATS	SAL	GENE-XPERT(Test moleculaire)	yes	Yes	Yes	NOT DETECTED	NA	NA	Yes	NA	2022-03-29	2022-03-30
2022-03-29	UNKNOWN	2022/2195	CMA CONGO II	NOUVEAU CAS	PLH	TP	CRACHATS	SAL	GENE-XPERT(Test moleculaire)	yes	Yes	Yes	NOT DETECTED	NA	NA	Yes	NA	2022-03-29	2022-03-30
2022-03-29	UNKNOWN	2022/2196	CMA CONGO II	NOUVEAU CAS	PLH	TP	CRACHATS	SAL	GENE-XPERT(Test moleculaire)	yes	Yes	Yes	NOT DETECTED	NA	NA	Yes	NA	2022-03-29	2022-03-30
2022-03-29	UNKNOWN	2022/2197	CMA CONGO II	NOUVEAU CAS	UNK	TP	CRACHATS	SAL	GENE-XPERT(Test moleculaire)	yes	Yes	Yes	NOT DETECTED	NA	NA	Yes	NA	2022-03-29	2022-03-30
2022-03-29	UNKNOWN	2022/2198	CMA CONGO II	NOUVEAU CAS	UNK	TP	CRACHATS	SAL	GENE-XPERT(Test moleculaire)	yes	No	Yes	NOT DETECTED	NA	NA	Yes	NA	2022-03-29	2022-03-30
2022-03-29	UNKNOWN	2022/2199	CMA CONGO II	NOUVEAU CAS	PLH	TP	CRACHATS	SAL	GENE-XPERT(Test moleculaire)	yes	No	Yes	NOT DETECTED	NA	NA	Yes	NA	2022-03-29	2022-03-30
2022-03-29	UNKNOWN	2022/2200	CMA CONGO II	NOUVEAU CAS	PLH	TP	CRACHATS	SAL	GENE-XPERT(Test moleculaire)	yes	No	Yes	NOT DETECTED	NA	NA	Yes	NA	2022-03-29	2022-03-30
2022-03-29	UNKNOWN	2022/2201	CMA CONGO II	NOUVEAU CAS	PLH	TP	CRACHATS	SAL	GENE-XPERT(Test moleculaire)	yes	No	Yes	NOT DETECTED	NA	NA	Yes	NA	2022-03-29	2022-03-30
2022-03-29	UNKNOWN	2022/2202	CMA CONGO II	NOUVEAU CAS	PLH	TP	CRACHATS	SAL	GENE-XPERT(Test moleculaire)	yes	No	Yes	NOT DETECTED	NA	NA	Yes	NA	2022-03-29	2022-03-30
2022-03-29	UNKNOWN	2022/2203	CMA CONGO II	NOUVEAU CAS	PLH	TP	CRACHATS	SAL	GENE-XPERT(Test moleculaire)	yes	No	Yes	NOT DETECTED	NA	NA	Yes	NA	2022-03-29	2022-03-30
2022-03-29	UNKNOWN	2022/2204	CMA CONGO II	NOUVEAU CAS	PLH	TP	CRACHATS	SAL	GENE-XPERT(Test moleculaire)	yes	No	Yes	NOT DETECTED	NA	NA	Yes	NA	2022-03-29	2022-03-30
2022-03-29	UNKNOWN	2022/2205	CMA CONGO II	NOUVEAU CAS	CHI	TP	CRACHATS	SAL	GENE-XPERT(Test moleculaire)	yes	Yes	Yes	NOT DETECTED	NA	NA	Yes	NA	2022-03-29	2022-03-30
2022-03-29	UNKNOWN	2022/2206	CMA CONGO II	NOUVEAU CAS	PLH	TP	CRACHATS	SAL	GENE-XPERT(Test moleculaire)	yes	Yes	No	NOT DETECTED	NA	NA	Yes	NA	2022-03-29	2022-03-30
2022-03-29	UNKNOWN	2022/2207	CMA CONGO II	NOUVEAU CAS	PLH	TP	CRACHATS	SAL	GENE-XPERT(Test moleculaire)	yes	Yes	No	NOT DETECTED	NA	NA	Yes	NA	2022-03-29	2022-03-31
2022-03-29	UNKNOWN	2022/2208	CMA CONGO II	NOUVEAU CAS	PLH	TP	CRACHATS	SAL	GENE-XPERT(Test moleculaire)	yes	Yes	No	NOT DETECTED	NA	NA	Yes	NA	2022-03-29	2022-03-30
2022-03-29	UNKNOWN	2022/2209	CMA CONGO II	NOUVEAU CAS	PLH	TP	CRACHATS	SAL	GENE-XPERT(Test moleculaire)	yes	Yes	No	NOT DETECTED	NA	NA	Yes	NA	2022-03-29	2022-03-30
2022-03-29	2022-03-20	2022/2216	CS STE THERESE	UNKNOWN	CHI	TP	CRACHATS	SAL	GENE-XPERT(Test moleculaire)	yes	Yes	No	NOT DETECTED	NA	NA	Yes	NA	2022-03-29	2022-03-30
2022-03-30	UNKNOWN	2022/2233	NEW BELL PRISON	NOUVEAU CAS	UNK	TP	CRACHATS	PUR	GENE-XPERT(Test moleculaire)	yes	Yes	Yes	NOT DETECTED	NA	NA	Yes	NA	2022-03-31	2022-04-02
2022-03-30	UNKNOWN	2022/2234	NEW BELL PRISON	NOUVEAU CAS	UNK	TP	CRACHATS	SAL	GENE-XPERT(Test moleculaire)	yes	Yes	Yes	NOT DETECTED	NA	NA	Yes	NA	2022-03-31	2022-04-01
2022-03-30	UNKNOWN	2022/2235	NEW BELL PRISON	NOUVEAU CAS	UNK	TP	CRACHATS	SAL	GENE-XPERT(Test moleculaire)	yes	Yes	Yes	NOT DETECTED	NA	NA	Yes	NA	2022-03-31	2022-04-01
2022-03-30	UNKNOWN	2022/2236	NEW BELL PRISON	NOUVEAU CAS	UNK	TP	CRACHATS	SAL	GENE-XPERT(Test moleculaire)	yes	Yes	Yes	NOT DETECTED	NA	NA	Yes	NA	2022-03-31	2022-04-01
2022-03-30	UNKNOWN	2022/2237	NEW BELL PRISON	NOUVEAU CAS	UNK	TP	CRACHATS	SAL	GENE-XPERT(Test moleculaire)	yes	Yes	Yes	NOT DETECTED	NA	NA	Yes	NA	2022-03-31	2022-04-01
2022-03-30	UNKNOWN	2022/2238	NEW BELL PRISON	NOUVEAU CAS	UNK	TP	CRACHATS	SAL	GENE-XPERT(Test moleculaire)	yes	No	Yes	DETECTED	TRACE	INDETERMINED	Yes	NA	2022-03-31	2022-04-01
2022-03-30	UNKNOWN	2022/2239	NEW BELL PRISON	NOUVEAU CAS	UNK	TP	CRACHATS	SAL	GENE-XPERT(Test moleculaire)	yes	Yes	Yes	DETECTED	LOW	SENSITIVE	Yes	NA	2022-03-31	2022-04-01
2022-03-30	UNKNOWN	2022/2240	NEW BELL PRISON	NOUVEAU CAS	UNK	TP	CRACHATS	SAL	GENE-XPERT(Test moleculaire)	yes	Yes	Yes	NOT DETECTED	NA	NA	Yes	NA	2022-03-31	2022-04-01
2022-03-30	UNKNOWN	2022/2241	NEW BELL PRISON	NOUVEAU CAS	UNK	TP	CRACHATS	SAL	GENE-XPERT(Test moleculaire)	yes	Yes	Yes	NOT DETECTED	NA	NA	Yes	NA	2022-03-31	2022-04-01
2022-03-30	UNKNOWN	2022/2242	NEW BELL PRISON	NOUVEAU CAS	UNK	TP	CRACHATS	SAL	GENE-XPERT(Test moleculaire)	yes	Yes	Yes	NOT DETECTED	NA	NA	Yes	NA	2022-03-31	2022-04-01
2022-03-30	UNKNOWN	2022/2243	NEW BELL PRISON	NOUVEAU CAS	UNK	TP	CRACHATS	SAL	GENE-XPERT(Test moleculaire)	yes	Yes	Yes	NOT DETECTED	NA	NA	Yes	NA	2022-03-31	2022-04-01
2022-03-30	UNKNOWN	2022/2244	NEW BELL PRISON	NOUVEAU CAS	UNK	TP	CRACHATS	SAL	GENE-XPERT(Test moleculaire)	yes	No	Yes	NOT DETECTED	NA	NA	Yes	NA	2022-03-31	2022-04-01
2022-03-30	UNKNOWN	2022/2245	NEW BELL PRISON	NOUVEAU CAS	UNK	TP	CRACHATS	MPU	GENE-XPERT(Test moleculaire)	yes	No	Yes	NOT DETECTED	NA	NA	Yes	NA	2022-03-31	2022-04-01
2022-03-30	UNKNOWN	2022/2246	NEW BELL PRISON	NOUVEAU CAS	UNK	TP	CRACHATS	SAL	GENE-XPERT(Test moleculaire)	yes	No	Yes	NOT DETECTED	NA	NA	Yes	NA	2022-03-31	2022-04-01
2022-03-30	2022-03-28	2022/2247	CMA SOBOUM	NOUVEAU CAS	ART	TP	CRACHATS	PUR	GENE-XPERT(Test moleculaire)	yes	No	Yes	NOT DETECTED	NA	NA	Yes	NA	2022-03-31	2022-04-01
2022-03-31	UNKNOWN	2022/2263	ADLUCEM BONAMOUSSADI	NOUVEAU CAS	ARV	TP	CRACHATS	SAL	GENE-XPERT(Test moleculaire)	yes	Yes	No	NOT DETECTED	NA	NA	Yes	NA	2022-03-31	2022-04-01
2022-03-31	UNKNOWN	2022/2264	ADLUCEM BONAMOUSSADI	NOUVEAU CAS	HOS	TP	CRACHATS	SAL	GENE-XPERT(Test moleculaire)	yes	Yes	No	NOT DETECTED	NA	NA	Yes	NA	2022-03-31	2022-04-01
2022-03-31	UNKNOWN	2022/2267	ADLUCEM BONAMOUSSADI	NOUVEAU CAS	HOS	TP	CRACHATS	SAL	GENE-XPERT(Test moleculaire)	Yes	Yes	Yes	DETECTED	HIGH	DETECTED	Yes	NA	2022-03-31	2022-04-01
2022-03-31	UNKNOWN	2022/2271	HG DOUALA	NOUVEAU CAS	PLH	TP	CRACHATS	MUQ	GENE-XPERT(Test moleculaire)	yes	Yes	Yes	NOT DETECTED	NA	NA	Yes	NA	2022-03-31	2022-04-01
2022-03-31	UNKNOWN	2022/2272	JEAN DE MALTE	NOUVEAU CAS	EXT	TP	CRACHATS	SAL	GENE-XPERT(Test moleculaire)	yes	Yes	Yes	NOT DETECTED	NA	NA	Yes	NA	2022-03-31	2022-04-01
2022-03-31	UNKNOWN	2022/2273	JEAN DE MALTE	NOUVEAU CAS	EXT	TP	CRACHATS	SAL	GENE-XPERT(Test moleculaire)	yes	Yes	Yes	NOT DETECTED	NA	NA	Yes	NA	2022-03-31	2022-04-01
2022-03-31	UNKNOWN	2022/2274	JEAN DE MALTE	NOUVEAU CAS	EXT	TP	CRACHATS	SANGUINOLENTE	GENE-XPERT(Test moleculaire)	yes	Yes	Yes	NOT DETECTED	NA	NA	Yes	NA	2022-03-31	2022-04-01
2022-03-31	UNKNOWN	2022/2276	JEAN DE MALTE	NOUVEAU CAS	EXT	TP	CRACHATS	SAL	GENE-XPERT(Test moleculaire)	yes	Yes	Yes	NOT DETECTED	NA	NA	Yes	NA	2022-03-31	2022-04-01
2022-03-31	UNKNOWN	2022/2277	JEAN DE MALTE	NOUVEAU CAS	EXT	TP	CRACHATS	SAL	GENE-XPERT(Test moleculaire)	yes	Yes	Yes	NOT DETECTED	NA	NA	Yes	NA	2022-03-31	2022-04-01
2022-03-31	2022-03-29	2022/2283	CMA BONAMOUSSADI	NOUVEAU CAS	PLH	TP	TUBAGE GASTRIQUE	MUQ	GENE-XPERT(Test moleculaire)	yes	Yes	Yes	NOT DETECTED	NA	NA	Yes	NA	2022-03-31	2022-04-01
2022-03-31	2022-03-29	2022/2295	CLINIQUE NECKER	NOUVEAU CAS	CHI	TP	CRACHATS	SAL	GENE-XPERT(Test moleculaire)	Yes	Yes	Yes	DETECTED	MEDIUM	NOT DETECTED	Yes	NA	2022-03-31	2022-04-01
2022-04-01	2022-04-01	2022/2304	CMA NYALLA	NOUVEAU CAS	HOS	TP	CRACHATS	SAL	GENE-XPERT(Test moleculaire)	yes	Yes	Yes	NOT DETECTED	NA	NA	Yes	NA	2022-04-01	2022-04-02
2022-04-01	2022-03-30	2022/2306	LEPROSERIE DIBAMBA	NOUVEAU CAS	PLH	TP	CRACHATS	SAL	GENE-XPERT(Test moleculaire)	Yes	Yes	Yes	DETECTED	HIGH	NOT DETECTED	Yes	NA	2022-04-01	2022-04-02
2022-04-01	2022-03-31	2022/2308	CS ANNOUR	NOUVEAU CAS	HOS	TP	CRACHATS	PUR	GENE-XPERT(Test moleculaire)	Yes	Yes	Yes	DETECTED	MEDIUM	NOT DETECTED	Yes	NA	2022-04-01	2022-04-02
2022-04-01	2022-03-29	2022/2316	CMA SOBOUM	UNKNOWN	ART	TP	CRACHATS	SAL	GENE-XPERT(Test moleculaire)	Yes	Yes	Yes	DETECTED	HIGH	NOT DETECTED	Yes	NA	2022-04-01	2022-04-02
2022-04-01	2022-03-23	2022/2317	CMA SOBOUM	NOUVEAU CAS	PLH	TP	CRACHATS	PUR	GENE-XPERT(Test moleculaire)	yes	Yes	Yes	NOT DETECTED	NA	NA	Yes	NA	2022-04-01	2022-04-02
2022-04-01	2022-03-23	2022/2318	CMA SOBOUM	NOUVEAU CAS	ART	TP	CRACHATS	PUR	GENE-XPERT(Test moleculaire)	yes	Yes	Yes	NOT DETECTED	NA	NA	Yes	NA	2022-04-01	2022-04-02
2022-04-01	2022-03-31	2022/2319	CS LA GRACE NEWBELL	NOUVEAU CAS	HOS	TP	CRACHATS	SAL	GENE-XPERT(Test moleculaire)	yes	Yes	Yes	NOT DETECTED	NA	NA	Yes	NA	2022-04-01	2022-04-02
2022-04-01	2022-03-23	2022/2323	HD NYLON	NOUVEAU CAS	PLH	TP	CRACHATS	MUQ	GENE-XPERT(Test moleculaire)	yes	Yes	Yes	NOT DETECTED	NA	NA	Yes	NA	2022-04-01	2022-04-02
2022-04-01	2022-03-25	2022/2324	CM MARIE MERE	NOUVEAU CAS	ART	TP	CRACHATS	SAL	GENE-XPERT(Test moleculaire)	yes	Yes	Yes	NOT DETECTED	NA	NA	Yes	NA	2022-04-01	2022-04-02
2022-04-01	2022-03-30	2022/2325	CM MARIE MERE	NOUVEAU CAS	PLH	TP	CRACHATS	SAL	GENE-XPERT(Test moleculaire)	yes	Yes	Yes	NOT DETECTED	NA	NA	Yes	NA	2022-04-01	2022-04-02
2022-04-01	2022-04-01	2022/2345	CSI BONANJO	NOUVEAU CAS	PLH	TP	CRACHATS	MUQ	GENE-XPERT(Test moleculaire)	yes	Yes	Yes	NOT DETECTED	NA	NA	Yes	NA	2022-04-01	2022-04-02
2022-04-01	2022-03-30	2022/2348	CMA BEPANDA	NOUVEAU CAS	PLH	TP	CRACHATS	MUQ	GENE-XPERT(Test moleculaire)	yes	Yes	Yes	NOT DETECTED	NA	NA	Yes	NA	2022-04-01	2022-04-02
2022-04-01	UNKNOWN	2022/2354	HD CITE DES PALMIERS	NOUVEAU CAS	SAL	TP	CRACHATS	SAL	GENE-XPERT(Test moleculaire)	yes	Yes	Yes	NOT DETECTED	NA	NA	Yes	NA	2022-04-01	2022-04-02
2022-04-01	UNKNOWN	2022/2356	ST JEAN DE DIEU YASSA	NOUVEAU CAS	SAL	TP	CRACHATS	SAL	GENE-XPERT(Test moleculaire)	yes	Yes	Yes	NOT DETECTED	NA	NA	Yes	NA	2022-04-01	2022-04-02
2022-04-01	UNKNOWN	2022/2357	MEDICO SOCIAL BOKO	NOUVEAU CAS	SAL	TP	CRACHATS	SAL	GENE-XPERT(Test moleculaire)	yes	Yes	Yes	NOT DETECTED	NA	NA	Yes	NA	2022-04-01	2022-04-02
2022-04-05	2022-04-05	2022/2382	CM NDOGBONG	NOUVEAU CAS	HOS	TP	CRACHATS	SAL	GENE-XPERT(Test moleculaire)	Yes	Yes	Yes	DETECTED	TRACE	NOT DETECTED	Yes	NA	2022-04-05	2022-04-06
2022-04-05	2022-04-04	2022/2383	CMR NDOGPASSI 3	NOUVEAU CAS	HOS	TP	CRACHATS	SAL	GENE-XPERT(Test moleculaire)	Yes	Yes	Yes	DETECTED	LOW	NOT DETECTED	Yes	NA	2022-04-05	2022-04-06
2022-04-06	2022-04-04	2022/2414	CMA SOBOUM	NOUVEAU CAS	PLH	TP	CRACHATS	MUQ	GENE-XPERT(Test moleculaire)	yes	No	Yes	NOT DETECTED	NA	NA	Yes	NA	2022-04-07	2022-04-08
2022-04-06	UNKNOWN	2022/2415	HD BONASSAMA	NOUVEAU CAS	HOS	TP	CRACHATS	SAL	GENE-XPERT(Test moleculaire)	yes	No	Yes	NOT DETECTED	NA	NA	Yes	NA	2022-04-07	2022-04-08
2022-04-06	2022-04-05	2022/2416	ST PADRE PIO	NOUVEAU CAS	ART	TP	CRACHATS	MPU	GENE-XPERT(Test moleculaire)	yes	Yes	Yes	DETECTED	LOW	SENSITIVE	Yes	NA	2022-04-07	2022-04-08
2022-04-06	2022-04-05	2022/2417	HM DOUALA	NOUVEAU CAS	PLH	TP	CRACHATS	PUR	GENE-XPERT(Test moleculaire)	yes	No	Yes	NOT DETECTED	NA	NA	Yes	NA	2022-04-07	2022-04-08
2022-04-06	2022-03-31	2022/2424	CMA BONAMOUSSADI	NOUVEAU CAS	PLH	TP	CRACHATS	MUQ	GENE-XPERT(Test moleculaire)	yes	Yes	Yes	NOT DETECTED	NA	NA	Yes	NA	2022-04-07	2022-04-08
2022-04-06	2022-04-03	2022/2425	CMA BONAMOUSSADI	NOUVEAU CAS	UNK	TP	CRACHATS	SANGUINOLANT	GENE-XPERT(Test moleculaire)	yes	Yes	No	NOT DETECTED	NA	NA	Yes	NA	2022-04-07	2022-04-08
2022-04-06	UNKNOWN	2022/2426	CMA CONGO II	NOUVEAU CAS	PLH	TP	CRACHATS	SAL	GENE-XPERT(Test moleculaire)	yes	Yes	Yes	DETECTED	HIGH	SENSITIVE	Yes	NA	2022-04-07	2022-04-08
2022-04-06	UNKNOWN	2022/2427	CMA CONGO II	NOUVEAU CAS	PLH	TP	CRACHATS	SAL	GENE-XPERT(Test moleculaire)	yes	Yes	No	NOT DETECTED	NA	NA	Yes	NA	2022-04-07	2022-04-08
2022-04-06	UNKNOWN	2022/2428	CMA CONGO II	NOUVEAU CAS	PLH	TP	CRACHATS	SAL	GENE-XPERT(Test moleculaire)	yes	Yes	No	NOT DETECTED	NA	NA	Yes	NA	2022-04-07	2022-04-09
2022-04-06	UNKNOWN	2022/2429	CMA CONGO II	NOUVEAU CAS	PLH	TP	CRACHATS	MPU	GENE-XPERT(Test moleculaire)	yes	Yes	No	NOT DETECTED	NA	NA	Yes	NA	2022-04-07	2022-04-08
2022-04-06	UNKNOWN	2022/2430	CMA CONGO II	NOUVEAU CAS	PLH	TP	CRACHATS	MUQ	GENE-XPERT(Test moleculaire)	yes	Yes	No	NOT DETECTED	NA	NA	Yes	NA	2022-04-07	2022-04-08
2022-04-06	UNKNOWN	2022/2431	CMA CONGO II	NOUVEAU CAS	PLH	TP	CRACHATS	SAL	GENE-XPERT(Test moleculaire)	yes	Yes	No	NOT DETECTED	NA	NA	Yes	NA	2022-04-07	2022-04-08
2022-04-06	UNKNOWN	2022/2432	CMA CONGO II	NOUVEAU CAS	PLH	TP	CRACHATS	SAL	GENE-XPERT(Test moleculaire)	yes	Yes	No	NOT DETECTED	NA	NA	Yes	NA	2022-04-07	2022-04-08
2022-04-06	UNKNOWN	2022/2433	CMA CONGO II	NOUVEAU CAS	PLH	TP	CRACHATS	SAL	GENE-XPERT(Test moleculaire)	yes	Yes	Yes	DETECTED	HIGH	SENSITIVE	Yes	NA	2022-04-07	2022-04-08
2022-04-06	UNKNOWN	2022/2434	CMA CONGO II	NOUVEAU CAS	PLH	TP	CRACHATS	SAL	GENE-XPERT(Test moleculaire)	yes	Yes	Yes	NOT DETECTED	NA	NA	Yes	NA	2022-04-07	2022-04-08
2022-04-06	UNKNOWN	2022/2436	CMA CONGO II	NOUVEAU CAS	PLH	TP	CRACHATS	SAL	GENE-XPERT(Test moleculaire)	yes	Yes	Yes	NOT DETECTED	NA	NA	Yes	NA	2022-04-07	2022-04-08
2022-04-06	UNKNOWN	2022/2437	CMA CONGO II	NOUVEAU CAS	PLH	TP	CRACHATS	SAL	GENE-XPERT(Test moleculaire)	yes	Yes	Yes	NOT DETECTED	NA	NA	Yes	NA	2022-04-07	2022-04-08
2022-04-06	2022-04-04	2022/2440	CLINIQUE DE L ESPERANCE	CONTACT TB	EXT	TP	CRACHATS	SAL	GENE-XPERT(Test moleculaire)	yes	Yes	Yes	NOT DETECTED	NA	NA	Yes	NA	2022-04-07	2022-04-08
2022-04-07	2022-04-07	2022/2447	GTR/TB	CONTACT MDR	UNK	TP	CRACHATS	SAL	GENE-XPERT(Test moleculaire)	Yes	Yes	Yes	DETECTED	HIGH	NOT DETECTED	Yes	NA	2022-04-07	2022-04-08
2022-04-07	2022-04-07	2022/2448	GTR/TB	CONTACT MDR	UNK	TP	CRACHATS	SAL	GENE-XPERT(Test moleculaire)	Yes	Yes	Yes	DETECTED	HIGH	NOT DETECTED	Yes	NA	2022-04-07	2022-04-08
2022-04-07	2022-04-07	2022/2449	GTR/TB	CONTACT MDR	UNK	TP	CRACHATS	SAL	GENE-XPERT(Test moleculaire)	yes	Yes	Yes	NOT DETECTED	NA	NA	Yes	NA	2022-04-07	2022-04-08
2022-04-07	2022-04-07	2022/2450	GTR/TB	CONTACT MDR	UNK	TP	CRACHATS	SAL	GENE-XPERT(Test moleculaire)	Yes	Yes	Yes	DETECTED	LOW	NOT DETECTED	Yes	NA	2022-04-07	2022-04-08
2022-04-07	2022-04-07	2022/2451	GTR/TB	CONTACT MDR	UNK	TP	CRACHATS	SAL	GENE-XPERT(Test moleculaire)	yes	Yes	Yes	NOT DETECTED	NA	NA	Yes	NA	2022-04-07	2022-04-08
2022-04-07	2022-04-07	2022/2452	GTR/TB	CONTACT MDR	UNK	TP	CRACHATS	SAL	GENE-XPERT(Test moleculaire)	Yes	Yes	Yes	DETECTED	HIGH	NOT DETECTED	Yes	NA	2022-04-07	2022-04-08
2022-04-11	2022-04-04	2022/2533	CMA SOBOUM	NOUVEAU CAS	PLH	TP	CRACHATS	MPU	GENE-XPERT(Test moleculaire)	yes	Yes	Yes	NOT DETECTED	NA	NA	Yes	NA	2022-04-12	2022-04-13
2022-04-11	2022-04-08	2022/2534	CMA SOBOUM	NOUVEAU CAS	PLH	TP	CRACHATS	SAL	GENE-XPERT(Test moleculaire)	yes	Yes	Yes	NOT DETECTED	NA	NA	Yes	NA	2022-04-12	2022-04-13
2022-04-12	UNKNOWN	2022/2554	ADLUCEM BONABERI		ART			SAL	GENE-XPERT(Test moleculaire)	yes	Yes	Yes	NOT DETECTED	NA	NA	Yes	NA	2022-04-12	2022-04-13
2022-04-12	UNKNOWN	2022/2555	ADLUCEM BONABERI	NOUVEAU CAS	HOS	TP	CRACHATS	SAL	GENE-XPERT(Test moleculaire)	yes	Yes	Yes	NOT DETECTED	NA	NA	Yes	NA	2022-04-12	2022-04-13
2022-04-12	UNKNOWN	2022/2556	ADLUCEM BONABERI	NOUVEAU CAS	ART	TP	SPU	SAL	GENE-XPERT(Test moleculaire)	yes	Yes	Yes	NOT DETECTED	NA	NA	Yes	NA	2022-04-12	2022-04-13
2022-04-12	UNKNOWN	2022/2557	ADLUCEM BONABERI	NOUVEAU CAS	ART	TP	CRACHATS	SAL	GENE-XPERT(Test moleculaire)	Yes	Yes	Yes	NOT DETECTED	NA	NA	Yes	NA	2022-04-12	2022-04-13
2022-04-12	UNKNOWN	2022/2558	ADLUCEM BONABERI	NOUVEAU CAS	HOS	TP	CRACHATS	PUR	GENE-XPERT(Test moleculaire)	Yes	Yes	Yes	NOT DETECTED	NA	NA	Yes	NA	2022-04-12	2022-04-13
2022-04-12	UNKNOWN	2022/2559	ADLUCEM BONABERI	CONTACT	PLH	TP	CRACHATS	MUQ	GENE-XPERT(Test moleculaire)	Yes	Yes	Yes	NOT DETECTED	NA	NA	Yes	NA	2022-04-12	2022-04-13
2022-04-12	2022-04-11	2022/2565	CS LA GRACE NEWBELL	NOUVEAU CAS	HOS	TP	CRACHATS	SAL	GENE-XPERT(Test moleculaire)	Yes	Yes	Yes	NOT DETECTED	NA	NA	Yes	NA	2022-04-12	2022-04-13
2022-04-12	2022-04-12	2022/2570	CSI BONANJO	NOUVEAU CAS	PLH	TP	CRACHATS	SAL	GENE-XPERT(Test moleculaire)	Yes	Yes	Yes	NOT DETECTED	NA	NA	Yes	NA	2022-04-12	2022-04-13
2022-04-12	2022-04-12	2022/2571	CSI BONANJO	NOUVEAU CAS	EXT	TP	CRACHATS	SAL	GENE-XPERT(Test moleculaire)	Yes	Yes	Yes	NOT DETECTED	NA	NA	Yes	NA	2022-04-12	2022-04-13
2022-04-12	2022-03-29	2022/2575	HD NEW BELL	RECHUTE	HOS	TP	CRACHATS	SAL	GENE-XPERT(Test moleculaire)	Yes	Yes	Yes	NOT DETECTED	NA	NA	Yes	NA	2022-04-12	2022-04-13
2022-04-12	2022-04-08	2022/2578	HD NYLON	NOUVEAU CAS	HOS	TP	CRACHATS	SAL	GENE-XPERT(Test moleculaire)	Yes	Yes	Yes	NOT DETECTED	NA	NA	Yes	NA	2022-04-12	2022-04-13
2022-04-12	08/04/20222	2022/2579	HD NYLON	NOUVEAU CAS	PLH	TP	CRACHATS	SAL	GENE-XPERT(Test moleculaire)	Yes	Yes	Yes	NOT DETECTED	NA	NA	Yes	NA	2022-04-12	2022-04-13
2022-04-12	2022-04-05	2022/2580	HD NYLON	NOUVEAU CAS	HOS	TP	CRACHATS	MUC	GENE-XPERT(Test moleculaire)	Yes	Yes	Yes	NOT DETECTED	NA	NA	Yes	NA	2022-04-12	2022-04-13
2022-04-12	2022-04-01	2022/2581	HD NYLON	NOUVEAU CAS	HOS	TP	CRACHATS	PUR	GENE-XPERT(Test moleculaire)	Yes	Yes	Yes	NOT DETECTED	NA	NA	Yes	NA	2022-04-12	2022-04-13
2022-04-13	UNKNOWN	2022/2591	HC DE LOGPOM	NOUVEAU CAS	EXT	TP	CRACHATS	SAL	GENE-XPERT(Test moleculaire)	Yes	Yes	Yes	DETECTED	MEDIUM	NOT DETECTED	Yes	NA	2022-04-13	2022-04-14
2022-04-13	UNKNOWN	2022/2599	HD NEW BELL	NOUVEAU CAS	OTH	TP	CRACHATS	MUQ/PUR	GENE-XPERT(Test moleculaire)	Yes	Yes	Yes	NOT DETECTED	NA	NA	Yes	NA	2022-04-13	2022-04-14
2022-04-13	UNKNOWN	2022/2601	HD LOGBABA	NOUVEAU CAS	HOS	TP	CRACHATS	SAL	GENE-XPERT(Test moleculaire)	Yes	Yes	Yes	NOT DETECTED	NA	NA	Yes	NA	2022-04-13	2022-04-14
2022-04-13	UNKNOWN	2022/2602	HD LOGBABA	NOUVEAU CAS	HOS	TP	CRACHATS	PUR	GENE-XPERT(Test moleculaire)	Yes	Yes	Yes	NOT DETECTED	NA	NA	Yes	NA	2022-04-13	2022-04-14
2022-04-13	UNKNOWN	2022/2604	STE LEONIE	UNKNOWN	HOS	TP	CRACHATS	SAL	GENE-XPERT(Test moleculaire)	Yes	Yes	Yes	NOT DETECTED	NA	NA	Yes	NA	2022-04-13	2022-04-14
2022-04-13	UNKNOWN	2022/2606	CMA NDOKOTI	NOUVEAU CAS	HOS	TP	CRACHATS	SAL	GENE-XPERT(Test moleculaire)	No	Yes	Yes	NOT DETECTED	NA	NA	Yes	NA	2022-04-13	2022-04-14
2022-04-14	2022-04-07	2022/2616	BARCELONE	CONTACT TB	OTH	TP	CRACHATS	SAL	GENE-XPERT(Test moleculaire)	No	Yes	Yes	NOT DETECTED	NA	NA	Yes	NA	2022-04-14	2022-04-15
2022-04-14	2022-04-07	2022/2617	BARCELONE	CONTACT TB	OTH	TP	CRACHATS	SAL	GENE-XPERT(Test moleculaire)	No	Yes	Yes	NOT DETECTED	NA	NA	Yes	NA	2022-04-14	2022-04-15
2022-04-14	2022-04-12	2022/2618	BARCELONE	CONTACT TB	OTH	TP	CRACHATS	SAL	GENE-XPERT(Test moleculaire)	No	Yes	Yes	NOT DETECTED	NA	NA	Yes	NA	2022-04-14	2022-04-15
2022-04-14	2022-04-11	2022/2619	BARCELONE	CONTACT TB	CHI	TP	CRACHATS	SAL	GENE-XPERT(Test moleculaire)	yes	Yes	Yes	NOT DETECTED	NA	NA	Yes	NA	2022-04-14	2022-04-15
2022-04-14	2022-04-11	2022/2620	BARCELONE	CONTACT TB	CHI	TP	CRACHATS	SAL	GENE-XPERT(Test moleculaire)	yes	Yes	Yes	NOT DETECTED	NA	NA	Yes	NA	2022-04-14	2022-04-15
2022-04-14	2022-04-11	2022/2621	BARCELONE	CONTACT TB	OTH	TP	CRACHATS	SAL	GENE-XPERT(Test moleculaire)	yes	Yes	Yes	NOT DETECTED	NA	NA	Yes	NA	2022-04-14	2022-04-16
2022-04-14	2022-04-11	2022/2622	BARCELONE	CONTACT TB	CHI	TP	CRACHATS	SAL	GENE-XPERT(Test moleculaire)	Yes	Yes	Yes	DETECTED	VERY LOW	DETECTED	Yes	NA	2022-04-14	2022-04-15
2022-04-14	2022-04-11	2022/2623	BARCELONE	CONTACT TB	CHI	TP	CRACHATS	SAL	GENE-XPERT(Test moleculaire)	yes	Yes	Yes	NOT DETECTED	NA	NA	Yes	NA	2022-04-14	2022-04-15
2022-04-14	2022-04-11	2022/2624	BARCELONE	CONTACT TB	CHI	TP	CRACHATS	SAL	GENE-XPERT(Test moleculaire)	yes	Yes	Yes	NOT DETECTED	NA	NA	Yes	NA	2022-04-14	2022-04-15
2022-04-22	2022-04-22	2022/2774	LEPROSERIE DIBAMBA	RECHUTE	EXT	TP	CRACHATS	MPURE	GENE-XPERT(Test moleculaire)	yes	Yes	Yes	NOT DETECTED	NA	NA	Yes	NA	2022-04-24	2022-04-25
2022-04-28	UNKNOWN	2022/2878	HD NEW BELL	NOUVEAU CAS	UNK	TP	CRACHATS	SAL	GENE-XPERT(Test moleculaire)	yes	Yes	Yes	NOT DETECTED	NA	NA	Yes	NA	2022-04-29	2022-04-30
2022-04-28	UNKNOWN	2022/2879	HD NEW BELL	NOUVEAU CAS	PLH	TP	CRACHATS	SAL	GENE-XPERT(Test moleculaire)	yes	Yes	Yes	NOT DETECTED	NA	NA	Yes	NA	2022-04-29	2022-04-30
2022-04-28	UNKNOWN	2022/2880	HD NEW BELL	NOUVEAU CAS	OTH	TP	CRACHATS	PUR	GENE-XPERT(Test moleculaire)	yes	Yes	Yes	NOT DETECTED	NA	NA	Yes	NA	2022-04-29	2022-04-30
2022-04-28	UNKNOWN	2022/2883	CMA SOBOUM	NOUVEAU CAS	PLH	TP	CRACHATS	SAL	GENE-XPERT(Test moleculaire)	yes	Yes	Yes	NOT DETECTED	NA	NA	Yes	NA	2022-04-29	2022-04-30
2022-04-28	UNKNOWN	2022/2885	AD LUCEM SABLE	NOUVEAU CAS	PLH	TP	CRACHATS	PUR	GENE-XPERT(Test moleculaire)	yes	Yes	Yes	NOT DETECTED	NA	NA	Yes	NA	2022-04-29	2022-04-30
2022-04-28	UNKNOWN	2022/2886	AD LUCEM SABLE	NOUVEAU CAS	HOS	TP	CRACHATS	MUQ	GENE-XPERT(Test moleculaire)	yes	Yes	Yes	NOT DETECTED	NA	NA	Yes	NA	2022-04-29	2022-04-30
2022-04-28	UNKNOWN	2022/2890	CS NGONJO	NOUVEAU CAS	HOS	TP	CRACHATS	PUR	GENE-XPERT(Test moleculaire)	yes	Yes	Yes	NOT DETECTED	NA	NA	Yes	NA	2022-04-29	2022-04-30
2022-04-28	UNKNOWN	2022/2891	CMA CONGO II	NOUVEAU CAS	XXX	TP	CRACHATS	SAL	GENE-XPERT(Test moleculaire)	yes	Yes	Yes	NOT DETECTED	NA	NA	Yes	NA	2022-04-29	2022-04-30
2022-04-28	UNKNOWN	2022/2892	CMA CONGO II	NOUVEAU CAS	XXX	TP	CRACHATS	SAL	GENE-XPERT(Test moleculaire)	yes	Yes	Yes	NOT DETECTED	NA	NA	Yes	NA	2022-04-29	2022-04-30
2022-04-28	UNKNOWN	2022/2893	CMA CONGO II	NOUVEAU CAS	EXT	TP	CRACHATS	SAL	GENE-XPERT(Test moleculaire)	yes	No	Yes	DETECTED	MEDIUM	SENSITIVE	Yes	NA	2022-04-29	2022-04-30
2022-04-28	UNKNOWN	2022/2894	CMA CONGO II	NOUVEAU CAS	EXT	TP	CRACHATS	SAL	GENE-XPERT(Test moleculaire)	yes	Yes	Yes	NOT DETECTED	NA	NA	Yes	NA	2022-04-29	2022-04-30
2022-04-28	UNKNOWN	2022/2895	CMA CONGO II	NOUVEAU CAS	EXT	TP	CRACHATS	SAL	GENE-XPERT(Test moleculaire)	yes	Yes	Yes	NOT DETECTED	NA	NA	Yes	NA	2022-04-29	2022-04-30
2022-04-28	UNKNOWN	2022/2896	CM POLICE	NOUVEAU CAS	EXT	TP	CRACHATS	SAL	GENE-XPERT(Test moleculaire)	yes	Yes	Yes	NOT DETECTED	NA	NA	Yes	NA	2022-04-29	2022-04-30
2022-04-28	UNKNOWN	2022/2909	CS NGONJO	NOUVEAU CAS	EXT	TP	CRACHATS	SEC	GENE-XPERT(Test moleculaire)	yes	No	Yes	DETECTED	MEDIUM	SENSITIVE	Yes	NA	2022-04-29	2022-04-30
2022-04-28	UNKNOWN	2022/2915	HG DOUALA	NOUVEAU CAS	AUTRE	TP	LIQUIDE PLEURAL	JAUNATRE	GENE-XPERT(Test moleculaire)	yes	Yes	Yes	NOT DETECTED	NA	NA	Yes	NA	2022-04-29	2022-04-30

## Sheet: Sheet2
	STAFF	ADMINISTRATION	EQUIPMENT	ENVIROMENT	MATERIAL	Methods/processes
